# Supplementary material for: Kaempferol, a Phytoprogestin, Induces a Subset of Progesterone-Regulated Genes in the Uterus
Source: Nutrients. 2023 Mar 15;15(6):1407. doi: 10.3390/nu15061407 (PMC10051346; doi:10.3390/nu15061407)
Supplement: Supplementary file 1 [file nutrients-15-01407-s001.zip]

Archive with 1 entries (1 files):
- nutrients-2199753-supplementary.xlsx
