# Supplementary material for: Kaempferol, a Phytoprogestin, Induces a Subset of Progesterone-Regulated Genes in the Uterus
Source: Nutrients. 2023 Mar 15;15(6):1407. doi: 10.3390/nu15061407 (PMC10051346; doi:10.3390/nu15061407)
Supplement: Supplementary file 1 [file nutrients-15-01407-s001.zip › nutrients-2199753-supplementary.xlsx]

## Sheet: Control_vs_Progesterone
Ensembl ID	Gene Symbol	Entrez ID	Description	Location	Strand	Log2 Fold Change	LFC Standard Error	Wald Statistic	p Value	FDR Adj p Value	Significant	Status	Base Mean	Control	Progesterone	Control_1	Control_3	Control_4	Progesterone_1	Progesterone_2	Progesterone_3	Progesterone_4
ENSMUSG00000000402	Egfl6	54156	EGF-like-domain, multiple 6	chrX:166523006-166585716	-	-2.51705	0.118932	-21.1639	2.05622e-99	3.63068e-95	Yes	OK	1164.22	2217.64	374.158	2074.19	2467.76	2110.97	356.139	331.88	420.658	387.955
ENSMUSG00000024222	Fkbp5	14229	FK506 binding protein 5	chr17:28398752-28486149	-	3.10225	0.170635	18.1806	7.35205e-74	6.49076e-70	Yes	OK	1992.65	343.298	3229.67	452.999	269.149	307.747	2940.8	3017.09	3533.86	3426.93
ENSMUSG00000030669	Calca	12310	calcitonin/calcitonin-related polypeptide, alpha	chr7:114633290-114636357	-	5.63417	0.32768	17.1941	2.9399e-66	1.73033e-62	Yes	OK	643.721	7.51604	1120.88	7.78795	8.86088	5.8993	1523.97	998.155	520.975	1440.41
ENSMUSG00000004328	Hif3a	53417	hypoxia inducible factor 3, alpha subunit	chr7:17030992-17056679	-	3.35594	0.196722	17.0593	2.97946e-65	1.0913e-61	Yes	OK	415.381	58.0126	683.407	66.1976	40.9816	66.8587	591.634	680.522	816.869	644.602
ENSMUSG00000006642	Tcf23	69852	transcription factor 23	chr5:30968676-30977018	+	2.89886	0.16995	17.0572	3.09029e-65	1.0913e-61	Yes	OK	5403.75	1064.44	8658.23	1077.33	893.841	1222.14	8506.8	8301.2	10936.3	6888.68
ENSMUSG00000021750	Fam107a	268709	family with sequence similarity 107, member A	chr14:8296277-8309776	-	4.15465	0.243957	17.0303	4.8989e-65	1.44166e-61	Yes	OK	747.04	52.5513	1267.91	37.6418	44.3044	75.7077	1222.84	1112.97	1009.92	1725.9
ENSMUSG00000047562	Mmp10	17384	matrix metallopeptidase 10	chr9:7502341-7510242	+	-4.40834	0.267236	-16.496	3.91784e-61	9.88247e-58	Yes	OK	141.049	315.859	9.94208	381.61	276.903	289.066	4.82573	10.057	10.959	13.9266
ENSMUSG00000031605	Klhl2	77113	kelch-like 2, Mayven	chr8:64739674-64849924	-	1.34623	0.0822616	16.3652	3.38643e-60	7.47428e-57	Yes	OK	1712.1	903.918	2318.24	905.998	880.55	925.207	2323.11	2326.51	2482.64	2140.71
ENSMUSG00000006958	Chrd	12667	chordin	chr16:20733126-20742384	+	2.01299	0.126275	15.9413	3.27341e-57	6.42206e-54	Yes	OK	2006.33	714.152	2975.47	769.709	588.141	784.607	2868.41	3118.5	2706.88	3208.09
ENSMUSG00000003153	Slc2a3	20527	solute carrier family 2 (facilitated glucose transporter), member 3	chr6:122727808-122742745	-	3.57004	0.224341	15.9135	5.11117e-57	9.02479e-54	Yes	OK	7871.26	902.034	13098.2	1152.62	822.954	730.53	13980.1	13341.4	8364.26	16706.9
ENSMUSG00000031089	Slc6a14	56774	solute carrier family 6 (neurotransmitter transporter), member 14	chrX:21714899-21742357	+	4.22309	0.266914	15.8219	2.19748e-56	3.52735e-53	Yes	OK	1953.61	122.455	3326.98	102.541	160.603	104.221	4588.3	2345.79	2147.13	4226.72
ENSMUSG00000031891	Hsd11b2	15484	hydroxysteroid 11-beta dehydrogenase 2	chr8:105518745-105523988	+	3.17073	0.202026	15.6947	1.64484e-55	2.42024e-52	Yes	OK	3597.68	567.516	5870.31	758.027	469.627	474.894	7549.37	5124.87	5852.12	4954.88
ENSMUSG00000046480	Scn4b	399548	sodium channel, type IV, beta	chr9:45139041-45154061	+	3.73684	0.239378	15.6106	6.16135e-55	8.36854e-52	Yes	OK	897.804	87.5326	1505.51	73.9855	59.8109	128.801	1801.93	1252.93	1233.31	1733.86
ENSMUSG00000026873	Phf19	74016	PHD finger protein 19	chr2:34893754-34913976	-	1.8619	0.122036	15.257	1.47843e-52	1.86461e-49	Yes	OK	483.732	189.437	704.454	212.871	188.294	167.147	725.79	740.026	684.517	667.481
ENSMUSG00000007617	Homer1	26556	homer scaffolding protein 1	chr13:93304494-93405129	+	1.33382	0.0887933	15.0216	5.30221e-51	6.24141e-48	Yes	OK	1401.65	743.817	1895.03	743.749	709.978	777.724	1899.41	1727.29	1987.8	1965.64
ENSMUSG00000041771	Slc24a4	238384	solute carrier family 24 (sodium/potassium/calcium exchanger), member 4	chr12:102129418-102266749	+	5.24182	0.362689	14.4527	2.41183e-47	2.6616e-44	Yes	OK	448.934	3.83445	782.758	1.29799	3.32283	6.88251	1245.04	640.294	324.556	921.144
ENSMUSG00000027737	Slc7a11	26570	solute carrier family 7 (cationic amino acid transporter, y+ system), member 11	chr3:50364935-50443613	-	-2.64511	0.185196	-14.2828	2.80234e-46	2.91065e-43	Yes	OK	573.736	1121.39	162.994	1291.5	1226.12	846.549	170.831	191.083	134.88	155.182
ENSMUSG00000027070	Lrp2	14725	low density lipoprotein receptor-related protein 2	chr2:69424334-69586067	-	3.58985	0.257507	13.9408	3.58027e-44	3.51204e-41	Yes	OK	14912.4	1556.76	24929.1	1735.41	1987.05	947.821	30098.1	23086.6	16168.8	30362.9
ENSMUSG00000047990	C2cd4a	244911	C2 calcium-dependent domain containing 4A	chr9:67830531-67832330	-	-2.42818	0.178801	-13.5804	5.23381e-42	4.86311e-39	Yes	OK	465.878	884.626	151.817	1035.8	785.296	832.784	142.842	158.397	118.02	188.009
ENSMUSG00000044938	Klhl31	244923	kelch-like 31	chr9:77636731-77660122	+	-4.07731	0.300318	-13.5767	5.50843e-42	4.86311e-39	Yes	OK	78.2027	174.329	6.10823	208.977	178.325	135.684	8.68631	5.86657	5.90101	3.97902
ENSMUSG00000025496	Drd4	13491	dopamine receptor D4	chr7:141292005-141295001	+	5.27278	0.388916	13.5577	7.13808e-42	5.97697e-39	Yes	OK	459.91	0.369203	804.566	0	1.10761	0	1122.46	761.816	209.907	1124.07
ENSMUSG00000026773	Pfkfb3	170768	6-phosphofructo-2-kinase/fructose-2,6-biphosphatase 3	chr2:11471430-11502090	-	2.90066	0.213999	13.5545	7.44709e-42	5.97697e-39	Yes	OK	8253.53	1538.27	13290	1569.27	1668.06	1377.49	14975.2	11564.7	8690.5	17929.5
ENSMUSG00000031881	Cdh16	12556	cadherin 16	chr8:104601914-104624396	-	-2.78462	0.21188	-13.1425	1.87971e-39	1.44305e-36	Yes	OK	1288.14	2570.81	326.144	2919.18	2600.67	2192.57	424.664	258.129	391.996	229.789
ENSMUSG00000042834	Nrep	27528	neuronal regeneration related protein	chr18:33437018-33463634	-	-1.67962	0.128562	-13.0647	5.24122e-39	3.85601e-36	Yes	OK	3093.9	5138.86	1560.19	5400.94	5100.54	4915.1	1307.77	1612.47	1862.19	1458.31
ENSMUSG00000019312	Grb7	14786	growth factor receptor bound protein 7	chr11:98446833-98455373	+	-1.60561	0.125431	-12.8007	1.62403e-37	1.14702e-34	Yes	OK	2184.23	3570.85	1144.27	3857.63	3606.38	3248.55	990.24	1289.81	1043.64	1253.39
ENSMUSG00000020893	Per1	18626	period circadian clock 1	chr11:69098955-69109957	+	1.34349	0.106986	12.5576	3.6115e-36	2.45262e-33	Yes	OK	3552.22	1868.62	4814.92	1795.12	1757.78	2052.96	4829.59	4627.05	5428.09	4374.93
ENSMUSG00000023915	Tnfrsf21	94185	tumor necrosis factor receptor superfamily, member 21	chr17:43016554-43089188	+	2.69043	0.219441	12.2604	1.47829e-34	9.66745e-32	Yes	OK	6069.16	1295.39	9649.48	1388.85	1339.1	1158.23	11036.4	7621.52	6586.37	13353.6
ENSMUSG00000034981	Parm1	231440	prostate androgen-regulated mucin-like protein 1	chr5:91517699-91623996	+	-1.27383	0.104028	-12.2452	1.7831e-34	1.12444e-31	Yes	OK	1392.36	2104.09	858.566	1958.67	2231.83	2121.78	792.385	809.587	972.824	859.469
ENSMUSG00000032601	Prkar2a	19087	protein kinase, cAMP dependent regulatory, type II alpha	chr9:108692142-108749511	+	0.903451	0.0738064	12.2408	1.88117e-34	1.14537e-31	Yes	OK	3161.85	2104.86	3954.6	2139.09	2116.64	2058.86	4045.89	4192.08	3904.78	3675.62
ENSMUSG00000046318	Ccbe1	320924	collagen and calcium binding EGF domains 1	chr18:66056855-66291838	-	2.79387	0.228807	12.2106	2.72931e-34	1.60638e-31	Yes	OK	596.843	116.31	957.243	68.7936	121.837	158.298	1122.46	848.977	1014.97	842.558
ENSMUSG00000042363	Lgalsl	216551	lectin, galactoside binding-like	chr11:20823354-20831108	-	1.24459	0.102332	12.1623	4.93553e-34	2.81118e-31	Yes	OK	1362.2	755.867	1816.95	663.274	794.156	810.17	1910.02	1802.71	1680.95	1874.12
ENSMUSG00000063455	D630045J12Rik	330286	RIKEN cDNA D630045J12 gene	chr6:38123173-38254009	-	2.17782	0.180086	12.0932	1.14681e-33	6.32788e-31	Yes	OK	4071.14	1268.01	6173.49	1400.53	1484.2	919.307	6508.94	5623.53	7279.32	5282.15
ENSMUSG00000026304	Rab17	19329	RAB17, member RAS oncogene family	chr1:90958132-90969620	-	-2.27583	0.189841	-11.9881	4.1034e-33	2.19557e-30	Yes	OK	269.957	502.986	95.186	502.323	506.178	500.457	62.7345	107.274	100.317	110.418
ENSMUSG00000049580	Tsku	244152	tsukushi, small leucine rich proteoglycan	chr7:98350667-98361288	-	1.17359	0.0980907	11.9643	5.46441e-33	2.83779e-30	Yes	OK	908.444	524.252	1196.59	533.475	472.95	566.333	1249.86	1149.85	1148.17	1238.47
ENSMUSG00000026576	Atp1b1	11931	ATPase, Na+/K+ transporting, beta 1 polypeptide	chr1:164437098-164458355	-	2.39187	0.204085	11.72	1.0069e-31	5.07965e-29	Yes	OK	10035.8	2663.31	15565.1	2523.3	2512.06	2954.57	17938.2	13377.5	10621.8	20322.9
ENSMUSG00000007279	Scube2	56788	signal peptide, CUB domain, EGF-like 2	chr7:109798690-109865679	-	3.1811	0.27513	11.5622	6.40483e-31	3.05649e-28	Yes	OK	1656.44	222.661	2731.78	166.143	204.908	296.931	2957.21	2077.6	4203.21	1689.09
ENSMUSG00000052353	Cemip	80982	cell migration inducing protein, hyaluronan binding	chr7:83932856-84086505	-	-2.35653	0.20467	-11.5138	1.1245e-30	5.22509e-28	Yes	OK	568.04	1074.08	188.508	896.912	1208.4	1116.93	137.051	223.768	236.04	157.171
ENSMUSG00000015709	Arnt2	11864	aryl hydrocarbon receptor nuclear translocator 2	chr7:84246274-84410038	-	-1.74442	0.152376	-11.4482	2.4021e-30	1.06501e-27	Yes	OK	2339.99	3950.59	1132.04	4043.24	4699.59	3108.93	1194.85	1149.85	972.824	1210.62
ENSMUSG00000034177	Rnf43	207742	ring finger protein 43	chr11:87663086-87735539	+	-1.22324	0.106854	-11.4478	2.41265e-30	1.06501e-27	Yes	OK	2322.42	3466.16	1464.62	3622.69	3601.95	3173.82	1356.03	1370.26	1455.02	1677.16
ENSMUSG00000020614	Fam20a	208659	family with sequence similarity 20, member A	chr11:109672925-109722256	-	-1.3787	0.121197	-11.3757	5.526e-30	2.37982e-27	Yes	OK	371.165	576.472	217.185	598.374	528.33	602.712	194.959	229.634	218.337	225.809
ENSMUSG00000022122	Ednrb	13618	endothelin receptor type B	chr14:103814614-103843701	-	1.80917	0.160078	11.3018	1.28568e-29	5.40505e-27	Yes	OK	922.046	364.478	1340.22	356.948	315.669	420.817	1233.46	1155.71	1655.66	1316.06
ENSMUSG00000024713	Pcsk5	18552	proprotein convertase subtilisin/kexin type 5	chr19:17432313-17837632	-	1.51512	0.134595	11.2568	2.1431e-29	8.80016e-27	Yes	OK	825.968	392.098	1151.37	397.185	388.771	390.337	1231.53	1341.77	1039.42	992.766
ENSMUSG00000004791	Pgf	18654	placental growth factor	chr12:85166638-85177313	-	2.92121	0.261958	11.1514	7.04724e-29	2.76518e-26	Yes	OK	830.152	140.023	1347.75	193.401	118.514	108.154	886.004	1505.19	1101.8	1897.99
ENSMUSG00000028357	Kif12	16552	kinesin family member 12	chr4:63165629-63172131	-	-3.62646	0.326724	-11.0995	1.26196e-28	4.84402e-26	Yes	OK	197.464	433.562	20.3906	584.096	418.677	297.915	32.815	19.2759	7.58701	21.8846
ENSMUSG00000022780	Mfi2	30060	antigen p97 (melanoma associated) identified by monoclonal antibodies 133.2 and 96.5	chr16:31878809-31899019	+	-2.76511	0.249964	-11.0621	1.91651e-28	7.19995e-26	Yes	OK	482.149	969.038	116.982	1076.04	1158.56	672.52	75.2814	136.607	102.846	153.192
ENSMUSG00000061132	Blnk	17060	B cell linker	chr19:40928926-40994535	-	-1.72068	0.156036	-11.0275	2.81649e-28	1.03606e-25	Yes	OK	553.438	930.951	270.303	1077.33	952.545	762.976	232.6	305.9	273.133	269.579
ENSMUSG00000024095	Hnrnpll	72692	heterogeneous nuclear ribonucleoprotein L-like	chr17:80029486-80062268	-	1.64709	0.149688	11.0035	3.67664e-28	1.29837e-25	Yes	OK	4361.04	1907.45	6201.23	1865.21	2074.55	1782.57	6900.79	5066.2	5461.81	7376.11
ENSMUSG00000042514	Klhl14	225266	kelch-like 14	chr18:21550376-21652368	-	-2.04964	0.186645	-10.9815	4.68975e-28	1.62367e-25	Yes	OK	281.666	505.894	113.496	516.601	579.28	421.8	96.5146	100.57	114.648	142.25
ENSMUSG00000066097	Cyp2j11	100066	cytochrome P450, family 2, subfamily j, polypeptide 11	chr4:96294508-96348680	-	4.26676	0.389005	10.9684	5.422e-28	1.84108e-25	Yes	OK	55.4306	0	97.0035	0	0	0	87.8283	110.627	63.2251	126.334
ENSMUSG00000037169	Mycn	18109	v-myc avian myelocytomatosis viral related oncogene, neuroblastoma derived	chr12:12936092-12941836	-	-2.9034	0.268492	-10.8137	2.96357e-27	9.69034e-25	Yes	OK	379.532	777.331	81.1833	947.534	613.616	770.842	74.3162	93.0271	42.9931	114.397
ENSMUSG00000021974	Fgf9	14180	fibroblast growth factor 9	chr14:58072685-58112720	+	-2.19194	0.203169	-10.7888	3.88976e-27	1.24875e-24	Yes	OK	98.2692	181.425	35.9025	184.315	167.249	192.71	28.9544	41.9041	37.9351	34.8164
ENSMUSG00000025993	Slc40a1	53945	solute carrier family 40 (iron-regulated transporter), member 1	chr1:45908069-45925594	-	-2.56064	0.237918	-10.7627	5.16454e-27	1.6284e-24	Yes	OK	1775.61	3475.29	500.85	3603.22	4640.89	2181.76	387.989	540.563	638.152	436.698
ENSMUSG00000038233	Fam198a	245050	family with sequence similarity 198, member A	chr9:121950987-121980208	+	-1.51651	0.141063	-10.7506	5.88772e-27	1.82385e-24	Yes	OK	388.616	624.39	211.786	634.718	705.548	532.903	218.123	191.921	213.279	223.82
ENSMUSG00000070544	Top1	21969	topoisomerase (DNA) I	chr2:160645896-160722763	+	0.895615	0.0836423	10.7077	9.3685e-27	2.85206e-24	Yes	OK	3677.66	2455.57	4594.23	2554.45	2586.27	2226	4857.58	4510.56	4457.79	4551.01
ENSMUSG00000033083	Tbc1d4	210789	TBC1 domain family, member 4	chr14:101442359-101609191	-	0.85502	0.0800472	10.6815	1.24306e-26	3.72012e-24	Yes	OK	2433	1658.3	3014.02	1692.58	1719.01	1563.31	2901.23	2872.11	3227.85	3054.89
ENSMUSG00000041020	Map7d2	78283	MAP7 domain containing 2	chrX:159414571-159498757	+	3.42623	0.322103	10.6371	2.00361e-26	5.8963e-24	Yes	OK	160.116	14.5605	269.283	16.8739	11.0761	15.7315	334.906	173.483	183.774	384.97
ENSMUSG00000034575	Papd7	210106	PAP associated domain containing 7	chr13:69497958-69533864	-	0.77475	0.072906	10.6267	2.23903e-26	6.48108e-24	Yes	OK	1429.53	1013.89	1741.25	1021.52	1021.22	998.948	1851.15	1709.69	1729	1675.17
ENSMUSG00000028937	Acot7	70025	acyl-CoA thioesterase 7	chr4:152178099-152271855	+	3.15758	0.297981	10.5966	3.09112e-26	8.8032e-24	Yes	OK	5711.42	729.759	9447.67	991.666	587.033	610.577	11262.3	7730.47	4481.4	14316.5
ENSMUSG00000050721	Plekho2	102595	pleckstrin homology domain containing, family O member 2	chr9:65552576-65580087	-	1.09228	0.103678	10.5353	5.93761e-26	1.66413e-23	Yes	OK	1829.26	1100.83	2375.58	1056.57	1017.89	1228.04	2477.53	2551.96	2274.42	2198.41
ENSMUSG00000022843	Clcn2	12724	chloride channel, voltage-sensitive 2	chr16:20702965-20716636	-	1.12024	0.106447	10.5239	6.70079e-26	1.84869e-23	Yes	OK	3788.02	2247.41	4943.49	2524.59	2281.68	1935.95	4858.54	4953.9	4730.08	5231.42
ENSMUSG00000075033	Nxpe3	385658	neurexophilin and PC-esterase domain family, member 3	chr16:55839952-55895279	-	2.23986	0.212888	10.5213	6.89018e-26	1.87169e-23	Yes	OK	611.078	177.377	936.354	189.507	161.711	180.912	1201.61	858.196	627.193	1058.42
ENSMUSG00000000938	Hoxa10	15395	homeobox A10	chr6:52231196-52234939	-	1.01308	0.0965678	10.4909	9.5117e-26	2.54467e-23	Yes	OK	9638.74	6052.83	12328.2	6155.08	5885.84	6117.57	13458	11247.1	13221.6	11386
ENSMUSG00000094910	D430019H16Rik	268595	RIKEN cDNA D430019H16 gene	chr12:105453855-105493095	+	1.0554	0.100673	10.4834	1.02929e-25	2.71255e-23	Yes	OK	1219.85	748.225	1573.58	659.38	808.555	776.741	1648.47	1602.41	1461.76	1581.66
ENSMUSG00000034111	Tmed8	382620	transmembrane emp24 domain containing 8	chr12:87166241-87200229	-	1.0352	0.0988572	10.4717	1.16556e-25	3.02651e-23	Yes	OK	1430.32	887.969	1837.08	891.72	958.083	814.103	1853.08	1657.73	1935.53	1901.97
ENSMUSG00000044244	Il20rb	213208	interleukin 20 receptor beta	chr9:100457718-100486473	-	-1.60974	0.154084	-10.4471	1.51043e-25	3.86516e-23	Yes	OK	826.413	1357.87	427.82	1445.96	1553.98	1073.67	375.442	471.84	411.385	452.614
ENSMUSG00000075304	Sp5	64406	trans-acting transcription factor 5	chr2:70474922-70477726	+	-1.91917	0.18435	-10.4105	2.22021e-25	5.60032e-23	Yes	OK	360.33	632.173	156.447	684.042	491.779	720.698	173.726	139.122	134.88	178.061
ENSMUSG00000025355	Mmp19	58223	matrix metallopeptidase 19	chr10:128790909-128800827	+	1.21089	0.116822	10.3653	3.56559e-25	8.86726e-23	Yes	OK	729.431	411.338	968.001	388.1	440.829	405.085	1040.43	995.641	1002.33	833.605
ENSMUSG00000010825	Grid2ip	170935	glutamate receptor, ionotropic, delta 2 (Grid2) interacting protein 1	chr5:143363907-143391798	+	3.54903	0.343643	10.3276	5.28406e-25	1.29584e-22	Yes	OK	195.153	13.808	331.163	6.48996	22.1522	12.7818	482.573	218.739	206.535	416.803
ENSMUSG00000024533	Spire1	68166	spire homolog 1 (Drosophila)	chr18:67488208-67549173	-	1.02303	0.0993946	10.2927	7.60427e-25	1.8393e-22	Yes	OK	920.713	574.853	1180.11	580.202	559.343	585.014	1321.28	1097.05	1159.13	1142.97
ENSMUSG00000081683	Fzd10	93897	frizzled class receptor 10	chr5:128601105-128604093	+	-2.06657	0.20093	-10.285	8.23226e-25	1.96428e-22	Yes	OK	1722.58	3112.87	679.863	3243.68	3265.23	2829.7	447.828	828.025	838.787	604.811
ENSMUSG00000030265	Kras	16653	Kirsten rat sarcoma viral oncogene homolog	chr6:145216698-145250231	-	0.860618	0.0843978	10.1972	2.04137e-24	4.80593e-22	Yes	OK	1671.05	1135.84	2072.46	1218.81	1147.48	1041.23	2187.99	2036.54	2045.96	2019.35
ENSMUSG00000030031	Kbtbd8	243574	kelch repeat and BTB (POZ) domain containing 8	chr6:95117879-95129793	+	2.50646	0.247412	10.1307	4.0373e-24	9.37982e-22	Yes	OK	202.54	47.3826	318.908	64.8996	48.7348	28.5133	301.126	394.737	288.307	291.463
ENSMUSG00000044258	Ctla2a	13024	cytotoxic T lymphocyte-associated protein 2 alpha	chr13:60934154-60936566	-	2.73615	0.272115	10.0551	8.72349e-24	2.0004e-21	Yes	OK	8364.02	1574.51	13456.1	2331.19	1043.37	1348.97	16385.3	7873.78	13912.1	15653.5
ENSMUSG00000023963	Cyp39a1	56050	cytochrome P450, family 39, subfamily a, polypeptide 1	chr17:43667371-43751431	+	-1.01562	0.101355	-10.0204	1.24005e-23	2.80713e-21	Yes	OK	1253.54	1769.77	866.366	1670.52	1951.61	1687.2	830.991	836.406	958.493	839.574
ENSMUSG00000078920	Ifi47	15953	interferon gamma inducible protein 47	chr11:49087016-49096987	+	-1.19988	0.119805	-10.0153	1.30553e-23	2.91794e-21	Yes	OK	286.363	425.606	181.931	433.529	408.708	434.582	172.761	196.111	183.774	175.077
ENSMUSG00000000325	Arvcf	11877	armadillo repeat gene deleted in velo-cardio-facial syndrome	chr16:18348181-18407074	+	2.55627	0.255758	9.99487	1.60492e-23	3.54226e-21	Yes	OK	4212.06	930.876	6672.96	1012.43	880.55	899.643	8487.49	4715.89	4025.33	9463.11
ENSMUSG00000027895	Kcnc4	99738	potassium voltage gated channel, Shaw-related subfamily, member 4	chr3:107438302-107458898	-	3.13034	0.314034	9.96817	2.1006e-23	4.57906e-21	Yes	OK	146.157	17.5711	242.596	15.5759	15.5065	21.6308	246.112	288.3	125.607	310.364
ENSMUSG00000023913	Pla2g7	27226	phospholipase A2, group VII (platelet-activating factor acetylhydrolase, plasma)	chr17:43568450-43612201	+	-2.25583	0.226618	-9.95435	2.41384e-23	5.1977e-21	Yes	OK	2341.5	4385.19	808.734	3612.31	6418.6	3124.66	897.586	643.647	814.34	879.364
ENSMUSG00000061877	BC048679	210321	cDNA sequence BC048679	chr7:81494273-81498330	-	-3.05841	0.307559	-9.94414	2.67485e-23	5.69035e-21	Yes	OK	539.202	1133.42	93.5404	1712.05	744.314	943.888	138.016	56.9896	65.7541	113.402
ENSMUSG00000048458	Fam212b	109050	family with sequence similarity 212, member B	chr3:105705457-105720842	+	1.2212	0.12288	9.93812	2.84143e-23	5.97276e-21	Yes	OK	804.365	450.37	1069.86	438.721	428.645	483.742	1182.3	1104.59	1088.32	904.233
ENSMUSG00000041112	Elmo1	140580	engulfment and cell motility 1	chr13:20090506-20608353	+	1.40226	0.142269	9.85642	6.43019e-23	1.33574e-20	Yes	OK	1240.09	625.667	1700.91	625.632	715.516	535.853	1941.87	1666.11	1433.95	1761.71
ENSMUSG00000032245	Cln6	76524	ceroid-lipofuscinosis, neuronal 6	chr9:62838786-62852002	+	-1.0108	0.102841	-9.82878	8.46362e-23	1.7377e-20	Yes	OK	1539.85	2171.33	1066.25	2203.99	2053.51	2256.48	913.993	1092.02	1127.94	1131.04
ENSMUSG00000033538	Casp4	12363	caspase 4, apoptosis-related cysteine peptidase	chr9:5308848-5336791	+	-1.21428	0.12358	-9.82587	8.71184e-23	1.7681e-20	Yes	OK	1109.9	1655.71	700.537	1609.51	1592.74	1764.87	566.541	754.274	745.213	736.119
ENSMUSG00000065954	Tacc1	320165	transforming, acidic coiled-coil containing protein 1	chr8:25154551-25201542	-	1.31122	0.134487	9.7498	1.84839e-22	3.70875e-20	Yes	OK	7981.87	4243.86	10785.4	3394.25	4628.7	4708.62	11108.8	10192.8	11753.1	10086.8
ENSMUSG00000035896	Rnase1	19752	ribonuclease, RNase A family, 1 (pancreatic)	chr14:51145001-51146767	-	-2.41674	0.249538	-9.68487	3.49669e-22	6.93721e-20	Yes	OK	104.616	201.661	31.8315	210.275	143.989	250.72	37.6407	27.6567	31.1911	30.8374
ENSMUSG00000062825	Actg1	11465	actin, gamma, cytoplasmic 1	chr11:120345686-120348495	-	1.39889	0.144835	9.65846	4.52604e-22	8.8796e-20	Yes	OK	528.998	267.449	725.16	282.962	273.58	245.804	765.361	683.875	839.63	611.775
ENSMUSG00000063568	Jazf1	231986	JAZF zinc finger 1	chr6:52768067-53068624	-	1.33681	0.138774	9.63302	5.80008e-22	1.12541e-19	Yes	OK	490.981	257.681	665.955	289.452	252.535	231.056	721.929	661.246	710.65	569.995
ENSMUSG00000004317	Clcn5	12728	chloride channel, voltage-sensitive 5	chrX:7158411-7188714	-	1.91771	0.200156	9.58108	9.60338e-22	1.84312e-19	Yes	OK	3048.11	1099.56	4509.52	1160.4	1302.55	835.734	5400.96	4215.55	3243.87	5177.7
ENSMUSG00000073542	Cep76	225659	centrosomal protein 76	chr18:67617396-67641336	-	0.987931	0.103138	9.57872	9.82518e-22	1.86541e-19	Yes	OK	386.312	245.335	492.045	240.128	248.105	247.771	498.98	483.573	487.255	498.372
ENSMUSG00000005802	Slc30a4	22785	solute carrier family 30 (zinc transporter), member 4	chr2:122681232-122702663	-	0.867178	0.0905707	9.57459	1.02258e-21	1.92082e-19	Yes	OK	2250.96	1522.37	2797.41	1423.9	1644.8	1498.42	3029.59	2722.93	2614.99	2822.12
ENSMUSG00000031298	Adgrg2	237175	adhesion G protein-coupled receptor G2	chrX:160390689-160498076	+	1.62485	0.169964	9.55998	1.17783e-21	2.18916e-19	Yes	OK	833.995	365.518	1185.35	328.392	291.301	476.86	1208.36	1132.25	1301.59	1099.2
ENSMUSG00000075224	Lrrc55	241528	leucine rich repeat containing 55	chr2:85188070-85196699	-	-2.14787	0.225865	-9.5095	1.9159e-21	3.52386e-19	Yes	OK	215.676	397.067	79.6323	288.154	520.577	382.471	83.9677	71.2369	70.8121	92.5123
ENSMUSG00000022523	Fgf12	14167	fibroblast growth factor 12	chr16:28396944-28446075	-	-1.75974	0.185203	-9.50166	2.06576e-21	3.76032e-19	Yes	OK	114.623	195.216	54.178	186.911	214.876	183.861	51.1527	58.6657	47.2081	59.6853
ENSMUSG00000059456	Ptk2b	19229	PTK2 protein tyrosine kinase 2 beta	chr14:66153256-66281052	-	2.05734	0.217543	9.45717	3.16397e-21	5.70064e-19	Yes	OK	4417.52	1436.31	6653.43	1461.54	1549.55	1297.85	8716.23	5422.39	4382.77	8092.34
ENSMUSG00000085022	Gm5860	545641	predicted gene 5860	chr4:82065379-82102807	+	-3.09346	0.327199	-9.45435	3.25022e-21	5.79688e-19	Yes	OK	32.5662	69.5369	4.83827	66.1976	68.6718	73.7412	1.93029	7.54274	5.90101	3.97902
ENSMUSG00000072591	5930412G12Rik	319616	RIKEN cDNA 5930412G12 gene	chr5:128579129-128600687	-	-1.83267	0.194156	-9.43917	3.75758e-21	6.63476e-19	Yes	OK	608.26	1052.99	274.71	1073.44	1104.29	981.25	175.657	320.147	291.679	311.358
ENSMUSG00000052949	Rnf157	217340	ring finger protein 157	chr11:116336344-116413032	-	1.57513	0.166968	9.43372	3.95807e-21	6.91957e-19	Yes	OK	487.61	220.933	687.618	266.088	170.572	226.14	746.058	657.894	604.432	742.088
ENSMUSG00000090191	9230105E05Rik	320626	RIKEN cDNA 9230105E05 gene	chr10:120389522-120392793	+	-3.45137	0.36734	-9.39557	5.69082e-21	9.79773e-19	Yes	OK	32.9406	73.2661	2.69651	92.1574	50.9501	76.6909	1.93029	5.02849	0.843002	2.98427
ENSMUSG00000021643	Serf1	20365	small EDRK-rich factor 1	chr13:100108018-100114233	+	-1.31253	0.13978	-9.38995	6.00275e-21	1.01914e-18	Yes	OK	243.113	372.309	146.216	386.802	337.821	392.303	137.051	136.607	150.054	161.15
ENSMUSG00000070939	Tgfbrap1	73122	transforming growth factor, beta receptor associated protein 1	chr1:43047268-43098622	-	1.28284	0.136907	9.37015	7.24328e-21	1.21804e-18	Yes	OK	4885.68	2637.23	6572.01	2702.42	2873.14	2336.12	6882.46	6632.58	5297.42	7475.59
ENSMUSG00000025082	Vwa2	240675	von Willebrand factor A domain containing 2	chr19:56874415-56912078	+	-2.20405	0.235293	-9.36723	7.44629e-21	1.24037e-18	Yes	OK	2237.88	4168.36	790.022	5055.68	4609.87	2839.53	699.731	690.579	623.821	1145.96
ENSMUSG00000024987	Cyp26a1	13082	cytochrome P450, family 26, subfamily a, polypeptide 1	chr19:37697807-37701536	+	1.82051	0.19459	9.35561	8.31222e-21	1.37167e-18	Yes	OK	445.058	171.266	650.402	181.719	181.648	150.432	678.498	670.465	462.808	789.836
ENSMUSG00000000340	Dbt	13171	dihydrolipoamide branched chain transacylase E2	chr3:116513078-116549981	+	0.967443	0.103829	9.31762	1.18976e-20	1.94515e-18	Yes	OK	1549.14	994.631	1965.03	918.978	1122.01	942.905	1871.42	1911.66	2141.22	1935.79
ENSMUSG00000055116	Arntl	11865	aryl hydrocarbon receptor nuclear translocator-like	chr7:113207464-113314126	+	-1.67003	0.179399	-9.30902	1.29014e-20	2.08991e-18	Yes	OK	162.909	272.186	80.9524	303.73	241.459	271.368	98.4449	75.4274	73.3411	76.5962
ENSMUSG00000047747	Rnf150	330812	ring finger protein 150	chr8:82863355-83091271	+	1.05178	0.113362	9.27805	1.72615e-20	2.77079e-18	Yes	OK	1553.67	953.255	2003.98	896.912	992.419	970.435	2215.98	1794.33	1825.1	2180.5
ENSMUSG00000041468	Gpr12	14738	G-protein coupled receptor 12	chr5:146582149-146584404	-	-3.7584	0.405715	-9.26364	1.97571e-20	3.1428e-18	Yes	OK	26.7115	61.7682	0.419041	85.6675	64.2414	35.3958	0	1.67616	0	0
ENSMUSG00000053062	Jam2	67374	junction adhesion molecule 2	chr16:84774122-84826375	+	2.54285	0.275171	9.241	2.44205e-20	3.84994e-18	Yes	OK	12275.7	2637.81	19504.2	2350.66	2895.29	2667.47	26766.4	13868.6	10516.4	26865.4
ENSMUSG00000032186	Tmod2	50876	tropomodulin 2	chr9:75565621-75611325	-	1.47395	0.159758	9.2261	2.80678e-20	4.38578e-18	Yes	OK	1451.83	698.321	2016.96	625.632	756.498	712.832	2430.24	1886.52	1564.61	2186.47
ENSMUSG00000070304	Scn2b	72821	sodium channel, voltage-gated, type II, beta	chr9:45117875-45130070	+	1.54125	0.167236	9.21606	3.08221e-20	4.77391e-18	Yes	OK	570.709	262.548	801.83	201.189	249.212	337.243	854.154	778.578	779.776	794.81
ENSMUSG00000098132	Rassf10	78748	Ras association (RalGDS/AF-6) domain family (N-terminal) member 10	chr7:112953961-112957458	+	-1.54851	0.168486	-9.19078	3.90012e-20	5.98821e-18	Yes	OK	561.32	912.239	298.131	1020.22	856.183	860.314	244.182	328.528	253.743	366.07
ENSMUSG00000027782	Kpna4	16649	karyopherin (importin) alpha 4	chr3:69072220-69127092	-	0.66688	0.0727022	9.17276	4.61073e-20	7.01825e-18	Yes	OK	3244.23	2423.9	3859.49	2514.21	2509.84	2247.63	4012.11	3856.01	3786.76	3783.06
ENSMUSG00000067150	Xpo5	72322	exportin 5	chr17:46202854-46242299	+	0.738296	0.0806059	9.15933	5.22193e-20	7.81386e-18	Yes	OK	1625.18	1172.56	1964.64	1144.83	1272.64	1100.22	1957.32	2040.73	1923.73	1936.79
ENSMUSG00000022136	Dnajc3	100037258	DnaJ heat shock protein family (Hsp40) member C3	chr14:118937931-118981702	+	0.722962	0.0793146	9.11512	7.85867e-20	1.15634e-17	Yes	OK	3801.83	2763.14	4580.84	2806.26	2746.87	2736.29	5017.79	4459.43	4278.23	4567.92
ENSMUSG00000043795	Prr33	677289	proline rich 33	chr7:142491079-142506771	-	1.14112	0.126067	9.05171	1.40752e-19	2.05393e-17	Yes	OK	2688.78	1570.8	3527.26	1551.1	1560.62	1600.68	4133.72	3365.74	3688.97	2920.6
ENSMUSG00000021109	Hif1a	15251	hypoxia inducible factor 1, alpha subunit	chr12:73907866-73947554	+	1.5731	0.174569	9.01134	2.03558e-19	2.94609e-17	Yes	OK	8454.61	3816.17	11933.4	3338.43	4661.93	3448.14	13994.6	10262.3	9843.73	13633.1
ENSMUSG00000030104	Edem1	192193	ER degradation enhancer, mannosidase alpha-like 1	chr6:108828640-108859356	+	0.622302	0.0690669	9.01012	2.05823e-19	2.95465e-17	Yes	OK	2035.99	1553.92	2397.55	1623.79	1513	1524.97	2422.52	2287.13	2485.17	2395.37
ENSMUSG00000050520	Cldn8	54420	claudin 8	chr16:88560825-88563183	-	-1.01236	0.112414	-9.00563	2.14423e-19	3.05328e-17	Yes	OK	1089.44	1537.46	753.43	1404.43	1608.25	1599.69	737.371	663.761	762.073	850.516
ENSMUSG00000024190	Dusp1	19252	dual specificity phosphatase 1	chr17:26505590-26508472	-	1.63252	0.181825	8.97851	2.74451e-19	3.87678e-17	Yes	OK	944.936	409.872	1346.23	359.544	402.062	468.011	1460.27	1466.64	945.005	1513.02
ENSMUSG00000017390	Aldoc	11676	aldolase C, fructose-bisphosphate	chr11:78324197-78327778	+	-2.203	0.245953	-8.957	3.33625e-19	4.67525e-17	Yes	OK	572.823	1070.52	199.55	1397.94	880.55	933.072	137.051	258.967	246.999	155.182
ENSMUSG00000021765	Fst	14313	follistatin	chr13:114452261-114458951	-	2.20962	0.247684	8.92113	4.61552e-19	6.36689e-17	Yes	OK	271.548	77.4659	417.109	111.627	59.8109	60.9594	395.71	504.525	313.597	454.603
ENSMUSG00000039405	Prss23	76453	protease, serine 23	chr7:89507784-89517586	-	-1.17054	0.131274	-8.91681	4.79908e-19	6.56878e-17	Yes	OK	1101.68	1626.72	707.903	1826.27	1558.41	1495.47	583.913	710.693	773.032	763.972
ENSMUSG00000021213	Akr1c13	27384	aldo-keto reductase family 1, member C13	chr13:4191186-4205603	+	-1.65013	0.185159	-8.91199	5.01267e-19	6.7957e-17	Yes	OK	336.266	560.196	168.319	642.506	584.818	453.263	161.179	165.94	138.252	207.904
ENSMUSG00000020038	Cry1	12952	cryptochrome 1 (photolyase-like)	chr10:85131699-85185054	-	0.906829	0.101761	8.91134	5.04183e-19	6.7957e-17	Yes	OK	1258.12	832.999	1576.95	811.245	775.327	912.425	1630.13	1599.9	1663.24	1414.54
ENSMUSG00000039529	Atp8b1	54670	ATPase, class I, type 8B, member 1	chr18:64528978-64661000	-	1.21076	0.135924	8.90763	5.21347e-19	6.95632e-17	Yes	OK	4211.22	2364.05	5596.6	1957.37	2787.85	2346.94	5858.44	5212.87	6157.28	5157.81
ENSMUSG00000005610	Eif4g2	13690	eukaryotic translation initiation factor 4, gamma 2	chr7:111067984-111083030	-	0.45303	0.0508618	8.90707	5.23979e-19	6.95632e-17	Yes	OK	30652.8	25297.2	34669.4	24953.9	25128.4	25809.4	34480.8	34755.3	34466.1	34975.6
ENSMUSG00000039234	Sec24d	69608	Sec24 related gene family, member D (S. cerevisiae)	chr3:123267495-123365636	+	0.694922	0.0781032	8.89748	5.71295e-19	7.52788e-17	Yes	OK	2468.76	1818.6	2956.37	1722.43	1988.16	1745.21	2984.23	3016.26	2919.31	2905.68
ENSMUSG00000098557	Kctd12	239217	potassium channel tetramerisation domain containing 12	chr14:102976580-102982637	-	0.962264	0.108548	8.86486	7.66029e-19	1.00191e-16	Yes	OK	9291.32	5977.43	11776.7	5791.64	5497.07	6643.59	11036.4	11611.6	13290.8	11168.1
ENSMUSG00000018486	Wnt9b	22412	wingless-type MMTV integration site family, member 9B	chr11:103727362-103749821	-	-3.17729	0.358591	-8.86049	7.96618e-19	1.03426e-16	Yes	OK	23.929	52.2016	2.72457	54.5157	59.8109	42.2783	3.86058	1.67616	3.37201	1.98951
ENSMUSG00000005506	Celf1	13046	CUGBP, Elav-like family member 1	chr2:90940396-91019497	+	0.468651	0.053051	8.83398	1.01015e-18	1.30191e-16	Yes	OK	7049.39	5776.15	8004.31	5665.73	5793.91	5868.82	8252	7919.03	8019.47	7826.74
ENSMUSG00000027831	Veph1	72789	ventricular zone expressed PH domain-containing 1	chr3:66053557-66296837	-	-2.01848	0.228562	-8.83122	1.03539e-18	1.32477e-16	Yes	OK	146.903	265.126	58.2357	262.194	300.162	233.022	55.0133	39.3898	75.8701	62.6696
ENSMUSG00000009470	Tnpo1	238799	transportin 1	chr13:98842080-98926384	-	1.11977	0.126952	8.8204	1.14047e-18	1.44872e-16	Yes	OK	8122.9	4798.57	10616.1	4372.93	5741.85	4280.92	10967.9	10086.3	9978.61	11431.7
ENSMUSG00000052485	Tmem171	380863	transmembrane protein 171	chr13:98686237-98694831	-	-1.74001	0.197385	-8.81532	1.19339e-18	1.50512e-16	Yes	OK	249.18	423.618	118.352	450.403	424.215	396.236	126.434	96.3794	94.4162	156.177
ENSMUSG00000035112	Wnk4	69847	WNK lysine deficient protein kinase 4	chr11:101260566-101277409	+	0.922098	0.104894	8.79074	1.48579e-18	1.86061e-16	Yes	OK	2598.54	1707.68	3266.68	1861.32	1561.73	1699.98	3017.05	3602.08	3052.51	3395.1
ENSMUSG00000024665	Fads2	56473	fatty acid desaturase 2	chr19:10064163-10101503	-	1.46159	0.166372	8.7851	1.56232e-18	1.94267e-16	Yes	OK	1901.04	918.162	2638.2	691.83	996.849	1065.81	2217.91	3037.21	2615.83	2681.86
ENSMUSG00000017776	Crk	12928	v-crk avian sarcoma virus CT10 oncogene homolog	chr11:75679258-75708428	+	0.514629	0.058885	8.73957	2.34009e-18	2.88943e-16	Yes	OK	4996.08	4008.63	5736.66	4049.73	3881.07	4095.1	5932.75	5672.98	5787.21	5553.72
ENSMUSG00000039676	Capsl	75568	calcyphosine-like	chr15:9436027-9466035	+	-1.69112	0.193538	-8.73791	2.37468e-18	2.91179e-16	Yes	OK	300.086	505.305	146.172	634.718	448.582	432.615	115.818	150.855	150.897	167.119
ENSMUSG00000030963	Umod	22242	uromodulin	chr7:119462707-119479262	-	-3.04367	0.3493	-8.71363	2.94296e-18	3.58371e-16	Yes	OK	27.6389	59.3095	3.88596	55.8136	54.2729	67.8419	4.82573	0.838082	5.90101	3.97902
ENSMUSG00000029154	Cwh43	231293	cell wall biogenesis 43 C-terminal homolog	chr5:73406077-73453425	+	2.15169	0.247122	8.707	3.12016e-18	3.7478e-16	Yes	OK	536.992	158.582	820.8	157.057	184.971	133.717	913.993	709.017	514.231	1145.96
ENSMUSG00000020865	Abcc3	76408	ATP-binding cassette, sub-family C (CFTR/MRP), member 3	chr11:94343294-94392976	-	-1.97753	0.227344	-8.69842	3.36547e-18	4.01514e-16	Yes	OK	1176.67	2108.15	478.066	2398.69	2213.01	1712.76	305.951	513.744	666.814	425.755
ENSMUSG00000026227	2810459M11Rik	72792	RIKEN cDNA 2810459M11 gene	chr1:86045862-86055456	+	-1.81828	0.209702	-8.67079	4.29142e-18	5.08548e-16	Yes	OK	338.386	586.332	152.427	758.027	587.033	413.934	175.657	148.34	142.467	143.245
ENSMUSG00000071350	Phf11c	628705	PHD finger protein 11C	chr14:59380832-59393512	-	1.34279	0.154888	8.66943	4.34305e-18	5.11235e-16	Yes	OK	422.021	219.22	574.122	223.255	234.813	199.593	552.063	469.326	636.466	638.633
ENSMUSG00000071350	Setdb2	239122	SET domain, bifurcated 2	chr14:59402008-59440880	-	1.34279	0.154888	8.66943	4.34305e-18	5.11235e-16	Yes	OK	422.021	219.22	574.122	223.255	234.813	199.593	552.063	469.326	636.466	638.633
ENSMUSG00000021770	Samd8	67630	sterile alpha motif domain containing 8	chr14:21750530-21798725	+	1.11961	0.129406	8.65195	5.06253e-18	5.9198e-16	Yes	OK	1243.81	734.055	1626.13	673.658	801.91	726.597	1772.01	1573.92	1358.08	1800.51
ENSMUSG00000025981	Coq10b	67876	coenzyme Q10B	chr1:55052769-55072702	+	1.33415	0.154561	8.63186	6.03602e-18	7.01171e-16	Yes	OK	632.357	329.881	859.214	354.352	281.333	353.958	865.736	852.329	708.121	1010.67
ENSMUSG00000033446	Lpar6	67168	lysophosphatidic acid receptor 6	chr14:73237890-73240358	+	-0.981148	0.113866	-8.61668	6.89217e-18	7.95393e-16	Yes	OK	1164.71	1629.75	815.924	1490.09	1778.82	1620.34	753.779	775.226	796.636	938.054
ENSMUSG00000054364	Rhob	11852	ras homolog family member B	chr12:8497758-8499985	-	1.07896	0.125309	8.61042	7.27956e-18	8.34644e-16	Yes	OK	6232.03	3763.3	8083.58	4222.37	3057	4010.54	8196.98	8228.29	7471.52	8437.52
ENSMUSG00000029378	Areg	11839	amphiregulin	chr5:91139598-91148432	+	3.57842	0.41626	8.59658	8.21237e-18	9.35522e-16	Yes	OK	87.4392	0	153.019	0	0	0	211.367	124.874	37.0921	238.741
ENSMUSG00000019878	Hsf2	15500	heat shock factor 2	chr10:57486384-57513143	+	0.646177	0.0755859	8.54892	1.24246e-17	1.39734e-15	Yes	OK	1280.41	965.022	1516.94	950.13	920.424	1024.51	1495.01	1481.73	1523.3	1567.73
ENSMUSG00000029868	Trpv6	64177	transient receptor potential cation channel, subfamily V, member 6	chr6:41620618-41636405	-	-2.20261	0.257764	-8.54504	1.28495e-17	1.43597e-15	Yes	OK	473.832	888.633	162.73	893.018	1200.65	572.232	112.922	207.844	182.931	147.224
ENSMUSG00000029273	Sult1d1	53315	sulfotransferase family 1D, member 1	chr5:87554649-87569006	-	1.48954	0.174452	8.53839	1.36108e-17	1.51149e-15	Yes	OK	4768.26	2259.67	6649.7	2336.39	2437.85	2004.78	6312.05	5699.79	5615.23	8971.7
ENSMUSG00000044734	Serpinb1a	66222	serine (or cysteine) peptidase inhibitor, clade B, member 1a	chr13:32842091-32851185	-	-1.23288	0.144524	-8.53066	1.45511e-17	1.6058e-15	Yes	OK	456.364	685.992	284.143	695.724	643.521	718.731	226.809	328.528	296.737	284.5
ENSMUSG00000021260	Hhipl1	214305	hedgehog interacting protein-like 1	chr12:108306269-108328300	+	1.67317	0.19638	8.5201	1.59422e-17	1.74839e-15	Yes	OK	1851.99	778.329	2657.23	952.726	716.624	665.638	3418.55	2172.31	2107.5	2930.55
ENSMUSG00000029196	Tada2b	231151	transcriptional adaptor 2B	chr5:36473669-36484285	-	0.933422	0.109791	8.50179	1.86688e-17	2.03478e-15	Yes	OK	804.838	524.932	1014.77	464.681	595.894	514.222	1072.28	978.041	1025.93	982.818
ENSMUSG00000032120	C2cd2l	71764	C2 calcium-dependent domain containing 2-like	chr9:44309236-44320282	-	1.09038	0.128354	8.49507	1.97809e-17	2.14277e-15	Yes	OK	887.827	532.838	1154.07	594.48	491.779	512.256	1195.82	1149.01	981.254	1290.2
ENSMUSG00000020108	Ddit4	74747	DNA-damage-inducible transcript 4	chr10:59949674-59951770	-	-0.831123	0.0978906	-8.49033	2.06052e-17	2.21845e-15	Yes	OK	623.968	835.345	465.436	868.356	828.492	809.187	438.176	511.23	446.791	465.546
ENSMUSG00000030209	Grin2b	14812	glutamate receptor, ionotropic, NMDA2B (epsilon 2)	chr6:135729804-136173511	-	-2.73251	0.323076	-8.4578	2.72472e-17	2.91578e-15	Yes	OK	579.942	1190.91	121.716	783.987	2077.88	710.865	127.399	90.5128	91.8872	177.066
ENSMUSG00000039934	Gsap	212167	gamma-secretase activating protein	chr5:21186266-21291701	+	-0.916511	0.108425	-8.45292	2.84101e-17	3.02191e-15	Yes	OK	771.126	1059.03	555.194	1033.2	1186.25	957.653	531.795	539.725	556.381	592.874
ENSMUSG00000003518	Dusp3	72349	dual specificity phosphatase 3 (vaccinia virus phosphatase VH1-related)	chr11:101971143-101984791	-	1.1886	0.14067	8.4495	2.92543e-17	3.09308e-15	Yes	OK	1363.65	773.893	1805.97	821.629	662.351	837.7	2012.33	1987.09	1511.5	1712.97
ENSMUSG00000022132	Cldn10	58187	claudin 10	chr14:118854949-118874525	+	-1.07272	0.126994	-8.44702	2.98831e-17	3.14075e-15	Yes	OK	2132.52	3065.57	1432.73	3429.29	2730.26	3037.16	1290.4	1447.37	1320.98	1672.18
ENSMUSG00000038572	Bpifb5	228802	BPI fold containing family B, member 5	chr2:154223741-154240902	+	-2.12714	0.252107	-8.43745	3.24333e-17	3.38861e-15	Yes	OK	4020.98	7437.42	1458.66	9941.32	6015.43	6355.51	2238.17	1050.95	1149.85	1395.64
ENSMUSG00000030650	Tmc5	74424	transmembrane channel-like gene family 5	chr7:118633735-118675085	+	2.36465	0.280318	8.43562	3.29455e-17	3.42188e-15	Yes	OK	65.0838	15.5657	102.222	18.1719	8.86088	19.6643	117.748	88.8367	91.8872	110.418
ENSMUSG00000022686	B3gnt5	108105	UDP-GlcNAc:betaGal beta-1,3-N-acetylglucosaminyltransferase 5	chr16:19760233-19772753	+	2.30224	0.27307	8.43096	3.42851e-17	3.54019e-15	Yes	OK	366.312	93.4929	570.926	90.8594	77.5327	112.087	720.964	429.936	354.904	777.899
ENSMUSG00000037474	Dtl	76843	denticleless E3 ubiquitin protein ligase	chr1:191537355-191575544	-	-2.74758	0.326799	-8.40756	4.18634e-17	4.29757e-15	Yes	OK	204.971	422.536	41.7972	638.612	444.152	184.845	41.5013	55.3134	34.5631	35.8112
ENSMUSG00000036959	Bcorl1	320376	BCL6 co-repressor-like 1	chrX:48341357-48406728	+	0.789383	0.0940562	8.39267	4.75228e-17	4.85034e-15	Yes	OK	1384.01	973.223	1692.09	983.878	1066.63	869.163	1713.13	1737.34	1705.39	1612.5
ENSMUSG00000024827	Gldc	104174	glycine decarboxylase	chr19:30098440-30175441	-	3.33965	0.398137	8.3882	4.9366e-17	5.00952e-15	Yes	OK	532.83	23.5844	914.765	31.1518	19.937	19.6643	1026.92	973.013	271.447	1387.68
ENSMUSG00000053279	Aldh1a1	11668	aldehyde dehydrogenase family 1, subfamily A1	chr19:20601981-20643462	+	-1.21724	0.145581	-8.36131	6.20257e-17	6.25821e-15	Yes	OK	3210.78	4806.04	2014.34	5820.19	4348.48	4249.46	2260.37	1807.74	1827.63	2161.6
ENSMUSG00000008167	Fbxw9	68628	F-box and WD-40 domain protein 9	chr8:85060118-85067120	+	-0.840572	0.100562	-8.35877	6.33749e-17	6.35801e-15	Yes	OK	835.306	1121.26	620.84	1198.05	1065.52	1100.22	574.262	630.237	593.473	685.387
ENSMUSG00000055538	Zcchc24	71918	zinc finger, CCHC domain containing 24	chr14:25711639-25768856	-	1.14778	0.137753	8.33217	7.93719e-17	7.87342e-15	Yes	OK	8249.42	4788.37	10845.2	4106.85	4389.46	5868.82	11495.9	11039.2	10981.8	9864
ENSMUSG00000022367	Has2	15117	hyaluronan synthase 2	chr15:56665626-56694546	-	-1.29467	0.155396	-8.33141	7.98867e-17	7.88022e-15	Yes	OK	155.253	237.171	93.8148	223.255	250.32	237.938	94.5843	99.7317	83.4572	97.486
ENSMUSG00000035376	Hacd2	70757	3-hydroxyacyl-CoA dehydratase 2	chr16:35022420-35109175	+	1.2096	0.145345	8.32225	8.63118e-17	8.4667e-15	Yes	OK	788.205	441.459	1048.27	399.781	458.551	466.045	969.972	948.709	1296.54	977.845
ENSMUSG00000049555	Tmie	20776	transmembrane inner ear	chr9:110866045-110880083	-	-1.59395	0.192412	-8.28404	1.19066e-16	1.15514e-14	Yes	OK	491.597	810.821	252.179	809.947	886.088	736.429	171.796	315.957	261.33	259.631
ENSMUSG00000015143	Actn1	109711	actinin, alpha 1	chr12:80167541-80260371	-	0.610358	0.073858	8.26394	1.40939e-16	1.35986e-14	Yes	OK	11087.7	8505.05	13024.6	8731.59	8798.86	7984.7	13782.3	12756.4	12490.8	13069.1
ENSMUSG00000026944	Abca2	11305	ATP-binding cassette, sub-family A (ABC1), member 2	chr2:25428673-25448539	+	0.763618	0.0925062	8.25478	1.52185e-16	1.46039e-14	Yes	OK	2735.45	1947.34	3326.53	2049.53	1901.77	1890.73	3699.4	3200.63	3056.72	3349.34
ENSMUSG00000032890	Rims3	242662	regulating synaptic membrane exocytosis 3	chr4:120877868-120891560	+	2.66845	0.32333	8.25301	1.54453e-16	1.47415e-14	Yes	OK	469.526	79.9236	761.728	64.8996	77.5327	97.3384	1262.41	730.807	313.597	740.098
ENSMUSG00000087264	Gad1os	68986	glutamate decarboxylase 1, opposite strand	chr2:70489939-70563357	-	-2.23595	0.270996	-8.25088	1.57238e-16	1.49266e-14	Yes	OK	65.5983	124.196	21.6503	144.077	117.407	111.103	15.4423	24.3044	16.017	30.8374
ENSMUSG00000032500	Dclk3	245038	doublecortin-like kinase 3	chr9:111439080-111489611	+	-1.85622	0.225014	-8.24936	1.59251e-16	1.50369e-14	Yes	OK	366.298	641.666	159.772	502.323	883.873	538.803	130.295	194.435	160.17	154.187
ENSMUSG00000027947	Il6ra	16194	interleukin 6 receptor, alpha	chr3:89869323-89913196	-	1.16306	0.141647	8.21095	2.19442e-16	2.06101e-14	Yes	OK	768.248	441.303	1013.46	399.781	384.341	539.786	1087.72	1051.79	970.295	944.023
ENSMUSG00000037995	Igsf9	93842	immunoglobulin superfamily, member 9	chr1:172482316-172498877	+	-1.38557	0.168891	-8.20395	2.3262e-16	2.17321e-14	Yes	OK	727.85	1140.3	418.512	1371.98	1110.93	937.988	357.104	473.516	470.395	373.033
ENSMUSG00000023025	Larp4	207214	La ribonucleoprotein domain family, member 4	chr15:99972779-100016358	+	0.765748	0.0933585	8.20223	2.35964e-16	2.19285e-14	Yes	OK	1745.16	1241.75	2122.72	1340.83	1288.15	1096.29	2076.99	2060	2200.23	2153.65
ENSMUSG00000052271	Bhlha15	17341	basic helix-loop-helix family, member a15	chr5:144190285-144194441	+	2.33169	0.284486	8.19617	2.48176e-16	2.29402e-14	Yes	OK	190.773	46.5626	298.931	44.1317	45.412	50.144	381.233	282.434	161.013	371.044
ENSMUSG00000003731	Kpna6	16650	karyopherin (importin) alpha 6	chr4:129643978-129672767	-	0.486968	0.0594186	8.19555	2.49449e-16	2.29402e-14	Yes	OK	3101.38	2519.43	3537.84	2484.36	2508.74	2565.21	3659.83	3565.2	3404.88	3521.43
ENSMUSG00000027698	Nceh1	320024	neutral cholesterol ester hydrolase 1	chr3:27183003-27244911	+	-1.48229	0.181103	-8.18479	2.72783e-16	2.49561e-14	Yes	OK	1477.65	2371.65	807.153	1870.41	3152.26	2092.28	699.731	893.395	822.77	812.715
ENSMUSG00000000374	Trappc10	216131	trafficking protein particle complex 10	chr10:78186725-78244642	-	0.746631	0.0912436	8.18283	2.7725e-16	2.52341e-14	Yes	OK	2307.01	1656.28	2795.05	1674.41	1774.39	1520.05	2983.27	2846.96	2579.58	2770.39
ENSMUSG00000026259	Ngef	53972	neuronal guanine nucleotide exchange factor	chr1:87476828-87573870	-	-1.15811	0.141553	-8.18146	2.80416e-16	2.53913e-14	Yes	OK	1167.97	1720.91	753.275	1545.91	2044.65	1572.16	640.857	805.397	822.77	744.077
ENSMUSG00000042246	Tmc7	209760	transmembrane channel-like gene family 7	chr7:118535843-118584686	-	1.48235	0.181228	8.17948	2.85071e-16	2.56811e-14	Yes	OK	176.118	83.5129	245.571	92.1574	62.0262	96.3552	252.868	253.101	238.569	237.747
ENSMUSG00000044927	H1fx	243529	H1 histone family, member X	chr6:87980420-87981482	-	-1.11892	0.136843	-8.17669	2.91756e-16	2.615e-14	Yes	OK	279.881	407.858	183.899	427.039	368.834	427.699	162.145	186.054	185.46	201.935
ENSMUSG00000056481	Cd248	70445	CD248 antigen, endosialin	chr19:5068077-5070639	+	1.39517	0.170858	8.16564	3.19741e-16	2.85134e-14	Yes	OK	4894.19	2452.66	6725.33	3126.86	2077.88	2153.24	7184.55	7441.33	5425.56	6849.89
ENSMUSG00000031600	Vps37a	52348	vacuolar protein sorting 37A	chr8:40511782-40551134	+	1.17635	0.144304	8.15191	3.58234e-16	3.17856e-14	Yes	OK	2804.43	1600.03	3707.73	1357.7	1839.74	1602.64	4327.71	3312.94	3286.86	3903.42
ENSMUSG00000022678	Nde1	67203	nudE neurodevelopment protein 1	chr16:14163274-14192923	+	1.89665	0.232823	8.14632	3.75181e-16	3.31228e-14	Yes	OK	3839.67	1362.95	5697.21	1634.17	1239.42	1215.26	6981.87	4787.96	3541.45	7477.58
ENSMUSG00000053886	Sh2d4a	72281	SH2 domain containing 4A	chr8:68276527-68347704	+	-1.55217	0.190652	-8.1414	3.90726e-16	3.43236e-14	Yes	OK	521.288	851.837	273.376	1002.05	805.233	748.228	195.925	293.329	334.672	269.579
ENSMUSG00000012114	Med15	94112	mediator complex subunit 15	chr16:17651207-17722947	-	0.55294	0.0679674	8.13537	4.10678e-16	3.58977e-14	Yes	OK	2910.54	2293.83	3373.08	2332.49	2290.54	2258.45	3603.85	3262.65	3350.09	3275.73
ENSMUSG00000051007	Pddc1	213350	Parkinson disease 7 domain containing 1	chr7:141408183-141414125	-	-0.749271	0.0921604	-8.13008	4.28993e-16	3.7314e-14	Yes	OK	1191.17	1554.37	918.758	1614.7	1431.03	1617.39	838.712	928.595	962.708	945.018
ENSMUSG00000017405	Nek8	140859	NIMA (never in mitosis gene a)-related expressed kinase 8	chr11:78166105-78176666	-	-0.889762	0.109519	-8.12428	4.50039e-16	3.89526e-14	Yes	OK	521.426	710.77	379.417	722.981	738.776	670.554	337.801	393.898	375.136	410.834
ENSMUSG00000038658	Ric1	226089	RAB6A GEF complex partner 1	chr19:29522281-29605921	+	1.35402	0.166779	8.11866	4.71343e-16	4.05976e-14	Yes	OK	2955.67	1517.66	4034.18	1192.85	1816.48	1543.65	4617.26	3655.71	3408.26	4455.51
ENSMUSG00000005973	Rcn1	19672	reticulocalbin 1	chr2:105385947-105399319	-	0.905554	0.111591	8.11497	4.859e-16	4.16482e-14	Yes	OK	5435.25	3597.51	6813.56	3843.35	3412.55	3536.63	7375.65	6468.31	5901.85	7508.41
ENSMUSG00000037490	Slc2a12	353169	solute carrier family 2 (facilitated glucose transporter), member 12	chr10:22645010-22703880	+	1.66659	0.205598	8.10606	5.22869e-16	4.46005e-14	Yes	OK	2354.43	986.25	3380.57	677.552	1104.29	1176.91	3772.76	3091.68	2625.11	4032.74
ENSMUSG00000021136	Smoc1	64075	SPARC related modular calcium binding 1	chr12:81026807-81186414	+	1.70627	0.211112	8.08227	6.35703e-16	5.39645e-14	Yes	OK	4710.64	1919.08	6804.31	1349.91	1773.28	2634.04	7166.21	6537.04	8038.86	5475.13
ENSMUSG00000038205	Prkab2	108097	protein kinase, AMP-activated, beta 2 non-catalytic subunit	chr3:97658211-97673067	+	0.758536	0.0939132	8.07699	6.63843e-16	5.60836e-14	Yes	OK	2201.11	1569.55	2674.78	1448.56	1547.33	1712.76	2912.81	2522.63	2644.5	2619.19
ENSMUSG00000015093	Clic3	69454	chloride intracellular channel 3	chr2:25456842-25458772	+	1.75452	0.217602	8.06299	7.44523e-16	6.24572e-14	Yes	OK	204.369	79.9585	297.678	62.3036	75.3175	102.255	318.498	300.871	230.139	341.201
ENSMUSG00000026645	Olah	99035	oleoyl-ACP hydrolase	chr2:3341987-3366569	-	3.34423	0.414778	8.06269	7.4636e-16	6.24572e-14	Yes	OK	37.8818	0	66.2932	0	0	0	65.6299	36.8756	41.3071	121.36
ENSMUSG00000025491	Ifitm1	68713	interferon induced transmembrane protein 1	chr7:140967428-140969827	+	-1.68069	0.208852	-8.04731	8.46318e-16	7.04879e-14	Yes	OK	5550.36	9354.11	2697.55	13035.7	7661.34	7365.27	2820.16	2553.64	2188.43	3227.98
ENSMUSG00000030704	Rab6a	19346	RAB6A, member RAS oncogene family	chr7:100607585-100641268	+	0.536727	0.0668148	8.03305	9.508e-16	7.84499e-14	Yes	OK	2915.88	2315.86	3365.9	2424.65	2294.97	2227.97	3473.56	3218.23	3384.65	3387.14
ENSMUSG00000021222	Dcaf4	73828	DDB1 and CUL4 associated factor 4	chr12:83526048-83541992	+	-0.874599	0.108936	-8.02857	9.86132e-16	8.09867e-14	Yes	OK	595.726	808.446	436.187	771.007	871.689	782.64	398.605	448.374	477.982	419.787
ENSMUSG00000028176	Lrrc7	242274	leucine rich repeat containing 7	chr3:158082894-158562221	-	2.55219	0.31811	8.02296	1.03227e-15	8.4383e-14	Yes	OK	41.8881	7.76085	67.4835	7.78795	6.64566	8.84895	86.8631	65.3704	59.0101	58.6906
ENSMUSG00000042429	Adora1	11539	adenosine A1 receptor	chr1:134199214-134235457	-	-2.06393	0.257575	-8.01291	1.12025e-15	9.11534e-14	Yes	OK	361.19	662.37	135.304	651.592	869.474	466.045	146.702	139.96	83.4572	171.098
ENSMUSG00000042436	Mfap4	76293	microfibrillar-associated protein 4	chr11:61485443-61488704	+	-0.881167	0.110027	-8.00866	1.15968e-15	9.39284e-14	Yes	OK	2772.47	3768.47	2025.48	3538.33	4138.03	3629.05	2176.4	1952.73	1775.36	2197.41
ENSMUSG00000029467	Atp2a2	11938	ATPase, Ca++ transporting, cardiac muscle, slow twitch 2	chr5:122453512-122502225	-	0.644193	0.0804828	8.00411	1.20336e-15	9.69776e-14	Yes	OK	9373.95	7074.27	11098.7	7410.23	7199.47	6613.11	11525.8	11672.8	10753.3	10442.9
ENSMUSG00000045410	Akr1e1	56043	aldo-keto reductase family 1, member E1	chr13:4592489-4609164	-	-0.771148	0.09635	-8.0036	1.20831e-15	9.69776e-14	Yes	OK	898.821	1181.52	686.797	1318.76	1127.55	1098.25	700.696	672.98	692.104	681.408
ENSMUSG00000068747	Sort1	20661	sortilin 1	chr3:108284063-108361519	+	0.981726	0.122676	8.0026	1.21822e-15	9.73306e-14	Yes	OK	6590.8	4187.95	8392.94	3729.13	4863.52	3971.21	9070.44	7903.11	7638.44	8959.76
ENSMUSG00000064125	Prr36	73072	proline rich 36	chr8:4209542-4217312	-	-1.80105	0.22509	-8.00146	1.22952e-15	9.77915e-14	Yes	OK	104.73	181.71	46.9957	223.255	178.325	143.55	39.571	44.4183	52.2661	51.7273
ENSMUSG00000031994	Adamts8	30806	a disintegrin-like and metallopeptidase (reprolysin type) with thrombospondin type 1 motif, 8	chr9:30942561-30963838	+	1.0056	0.125926	7.98564	1.3979e-15	1.10685e-13	Yes	OK	415.761	261.157	531.715	275.174	253.643	254.653	526.005	530.506	596.845	473.504
ENSMUSG00000052117	D630039A03Rik	242484	RIKEN cDNA D630039A03 gene	chr4:57908383-57916264	-	-1.20169	0.150517	-7.98369	1.42017e-15	1.11946e-13	Yes	OK	868.641	1296.49	547.755	1535.52	1279.29	1074.66	525.039	557.324	627.193	481.462
ENSMUSG00000029414	Kntc1	208628	kinetochore associated 1	chr5:123749725-123821593	+	-2.44045	0.30586	-7.979	1.47525e-15	1.15771e-13	Yes	OK	135.434	267.461	36.4137	345.266	305.7	151.415	30.8847	51.123	38.7781	24.8689
ENSMUSG00000028678	Kif2c	73804	kinesin family member 2C	chr4:117159632-117178772	-	-2.84581	0.357192	-7.96716	1.62361e-15	1.2685e-13	Yes	OK	54.9926	116.445	8.90323	173.931	108.546	66.8587	4.82573	14.2474	7.58701	8.9528
ENSMUSG00000032508	Myd88	17874	myeloid differentiation primary response gene 88	chr9:119335987-119340040	-	1.97655	0.248329	7.95939	1.72891e-15	1.34482e-13	Yes	OK	3029.43	1003.47	4548.89	1100.7	956.975	952.737	5692.43	3388.36	2747.34	6367.43
ENSMUSG00000050931	Sgms2	74442	sphingomyelin synthase 2	chr3:131318985-131344923	-	1.40643	0.176741	7.95759	1.75424e-15	1.35296e-13	Yes	OK	2714.5	1347.46	3739.79	1038.39	1735.63	1268.35	4319.03	3646.49	3185.7	3807.92
ENSMUSG00000033644	Piwil2	57746	piwi-like RNA-mediated gene silencing 2	chr14:70372479-70429094	-	1.3658	0.171635	7.95756	1.7547e-15	1.35296e-13	Yes	OK	146.775	74.9776	200.623	81.7735	75.3175	67.8419	217.158	189.406	209.907	186.019
ENSMUSG00000039958	Etfbkmt	320204	electron transfer flavoprotein beta subunit lysine methyltransferase	chr6:149141512-149151170	+	-1.02365	0.128664	-7.956	1.77692e-15	1.36414e-13	Yes	OK	1115.64	1582.59	765.436	1444.66	1545.12	1757.99	643.752	833.053	843.845	741.093
ENSMUSG00000025199	Chuk	12675	conserved helix-loop-helix ubiquitous kinase	chr19:44073333-44107477	-	0.887198	0.111554	7.95306	1.81966e-15	1.3909e-13	Yes	OK	2208.45	1475.88	2757.87	1666.62	1393.37	1367.65	2831.74	2755.61	2448.92	2995.21
ENSMUSG00000037519	Ppfia1	233977	protein tyrosine phosphatase, receptor type, f polypeptide (PTPRF), interacting protein (liprin), alpha 1	chr7:144476754-144553729	-	0.724983	0.0911993	7.94944	1.87361e-15	1.42596e-13	Yes	OK	2326.61	1687.55	2805.9	1596.53	1858.57	1607.56	2994.85	2779.92	2820.68	2628.14
ENSMUSG00000032050	Rdx	19684	radixin	chr9:52047940-52088738	+	1.39709	0.176019	7.93717	2.06848e-15	1.56751e-13	Yes	OK	9106.67	4547.42	12526.1	4701.33	4784.88	4156.06	14596.9	11248.7	9141.51	15117.3
ENSMUSG00000063531	Sema3e	20349	sema domain, immunoglobulin domain (Ig), short basic domain, secreted, (semaphorin) 3E	chr5:14025275-14256689	+	-2.24776	0.283361	-7.93249	2.14799e-15	1.62081e-13	Yes	OK	458.386	872.944	147.466	671.062	1383.41	564.366	133.19	177.673	107.904	171.098
ENSMUSG00000017707	Serinc3	26943	serine incorporator 3	chr2:163623272-163645143	-	0.881043	0.111175	7.92483	2.28455e-15	1.71652e-13	Yes	OK	20419.2	13682.6	25471.5	11645.6	14578.4	14824	25069.7	26029.1	24059.3	26728.1
ENSMUSG00000032218	Ccnb2	12442	cyclin B2	chr9:70407688-70421554	-	-2.38385	0.301044	-7.91861	2.40181e-15	1.79698e-13	Yes	OK	114.997	224.997	32.4972	323.2	217.092	134.701	36.6755	38.5518	32.8771	21.8846
ENSMUSG00000039153	Runx2	12393	runt related transcription factor 2	chr17:44603988-44814797	-	-0.819041	0.10349	-7.91422	2.48804e-15	1.85364e-13	Yes	OK	536.47	715.622	402.106	689.234	739.884	717.748	371.581	390.546	443.419	402.876
ENSMUSG00000024730	Ms4a8a	64381	membrane-spanning 4-domains, subfamily A, member 8A	chr19:11067470-11081103	-	2.61982	0.331233	7.90929	2.58859e-15	1.92045e-13	Yes	OK	60.416	10.2714	98.0245	12.9799	9.96849	7.86573	123.539	67.0465	74.1841	127.329
ENSMUSG00000031004	Mki67	17345	antigen identified by monoclonal antibody Ki 67	chr7:135689787-135716379	-	-2.40917	0.304969	-7.89973	2.79519e-15	2.06505e-13	Yes	OK	689.47	1354.3	190.85	1858.72	1582.77	621.393	144.772	221.254	257.115	140.261
ENSMUSG00000092035	Peg10	170676	paternally expressed 10	chr6:4747305-4760516	+	-1.29423	0.163886	-7.89714	2.85377e-15	2.09954e-13	Yes	OK	501.116	766.655	301.961	610.056	917.101	772.808	304.021	266.51	338.887	298.427
ENSMUSG00000020053	Igf1	16000	insulin-like growth factor 1	chr10:87861110-87937047	+	1.50014	0.190199	7.88722	3.09002e-15	2.26392e-13	Yes	OK	4095.02	1913.92	5730.85	2573.92	1312.52	1855.33	5446.32	5902.61	5793.95	5780.52
ENSMUSG00000020914	Top2a	21973	topoisomerase (DNA) II alpha	chr11:98992946-99024189	-	-2.27058	0.288323	-7.87513	3.40401e-15	2.48366e-13	Yes	OK	704.738	1349.23	221.37	1998.91	1459.83	588.947	221.018	228.796	226.767	208.899
ENSMUSG00000059288	Cdyl	12593	chromodomain protein, Y chromosome-like	chr13:35659861-35874064	+	0.780426	0.0992669	7.8619	3.78351e-15	2.74919e-13	Yes	OK	657.489	463.992	802.612	490.641	435.291	466.045	827.13	814.615	735.097	833.605
ENSMUSG00000024056	Ndc80	67052	NDC80 kinetochore complex component	chr17:71496099-71526857	-	-2.48526	0.316337	-7.85638	3.9539e-15	2.86123e-13	Yes	OK	74.8708	149.287	19.0586	194.699	170.572	82.5902	20.2681	15.9236	15.174	24.8689
ENSMUSG00000052566	Hook2	170833	hook microtubule tethering protein 2	chr8:84990594-85003364	+	-0.570552	0.0727935	-7.83795	4.57956e-15	3.30046e-13	Yes	OK	1325.45	1631.48	1095.93	1630.28	1566.16	1698.01	1068.42	1086.15	1078.2	1150.93
ENSMUSG00000066687	Zbtb16	235320	zinc finger and BTB domain containing 16	chr9:48654296-48835945	-	2.80336	0.359056	7.80759	5.82926e-15	4.18403e-13	Yes	OK	2361.59	302.264	3906.08	120.713	363.296	422.783	3904.98	3434.46	5191.2	3093.69
ENSMUSG00000038485	Socs7	192157	suppressor of cytokine signaling 7	chr11:97362550-97398542	+	1.43606	0.18408	7.8013	6.12741e-15	4.38023e-13	Yes	OK	3132.11	1523.52	4338.55	1316.16	1881.83	1372.57	5012.97	3966.64	3300.35	5074.25
ENSMUSG00000029177	Cenpa	12615	centromere protein A	chr5:30666885-30674837	+	-1.76078	0.22585	-7.79626	6.37694e-15	4.54022e-13	Yes	OK	186.338	320.785	85.5021	389.398	356.65	216.308	83.0025	88.8367	93.5732	76.5962
ENSMUSG00000051359	Ncald	52589	neurocalcin delta	chr15:37366174-37792000	-	-1.08838	0.139621	-7.79522	6.42963e-15	4.55936e-13	Yes	OK	1200.35	1735.11	799.28	1717.24	1922.81	1565.28	896.621	771.873	648.268	880.359
ENSMUSG00000017721	Pigt	78928	phosphatidylinositol glycan anchor biosynthesis, class T	chr2:164497524-164508301	+	-1.13162	0.145187	-7.79424	6.47968e-15	4.57647e-13	Yes	OK	4911.57	7189.22	3203.33	9091.13	6106.25	6370.26	3175.33	3099.23	3209.31	3329.45
ENSMUSG00000006850	Tmco6	71983	transmembrane and coiled-coil domains 6	chr18:36735069-36742391	+	-0.909771	0.117019	-7.77458	7.56964e-15	5.32499e-13	Yes	OK	583.485	800.416	420.787	771.007	779.758	850.482	367.721	419.041	474.61	421.776
ENSMUSG00000020262	Adarb1	110532	adenosine deaminase, RNA-specific, B1	chr10:77290726-77418273	-	1.19914	0.154624	7.75519	8.82101e-15	6.16658e-13	Yes	OK	1242.32	697.744	1650.76	555.54	778.65	759.043	1653.29	1630.07	1922.04	1397.63
ENSMUSG00000020297	Nsg2	18197	neuron specific gene family member 2	chr11:32000418-32059211	+	-1.78797	0.230558	-7.75498	8.83585e-15	6.16658e-13	Yes	OK	1016.95	1760.62	459.202	1584.85	2268.39	1428.61	364.825	434.964	367.549	669.47
ENSMUSG00000063681	Crb1	170788	crumbs family member 1, photoreceptor morphogenesis associated	chr1:139198253-139377076	-	-2.82867	0.36546	-7.74001	9.94072e-15	6.88327e-13	Yes	OK	23.5528	50.2586	3.52348	44.1317	65.349	41.2951	3.86058	5.86657	3.37201	0.994755
ENSMUSG00000048329	Mfsd6l	215723	major facilitator superfamily domain containing 6-like	chr11:68556185-68558245	+	-1.64424	0.212684	-7.73094	1.06755e-14	7.36317e-13	Yes	OK	85.6909	143.333	42.4591	136.289	163.926	129.785	47.2921	39.3898	35.4061	47.7483
ENSMUSG00000026077	Npas2	18143	neuronal PAS domain protein 2	chr1:39194271-39363240	+	1.41425	0.183295	7.71572	1.20304e-14	8.26543e-13	Yes	OK	410.46	201.98	566.82	175.229	228.168	202.543	631.205	553.972	426.559	655.544
ENSMUSG00000001228	Uhrf1	18140	ubiquitin-like, containing PHD and RING finger domains, 1	chr17:56303336-56323486	+	-2.82348	0.366245	-7.70927	1.2654e-14	8.66015e-13	Yes	OK	364.155	771.343	58.7632	1252.56	793.049	268.418	48.2573	97.2175	32.8771	56.7011
ENSMUSG00000023921	Mut	17850	methylmalonyl-Coenzyme A mutase	chr17:40934684-40961989	+	0.739659	0.0959884	7.70572	1.30108e-14	8.86998e-13	Yes	OK	1655.61	1192.54	2002.91	1227.9	1250.49	1099.24	1816.4	2080.96	2149.65	1964.64
ENSMUSG00000047407	Tgif1	21815	TGFB-induced factor homeobox 1	chr17:70844204-70851210	-	-1.17089	0.15197	-7.70474	1.31111e-14	8.90394e-13	Yes	OK	2449.48	3626.36	1566.82	3726.53	3577.58	3574.97	1313.56	1668.62	1965.04	1320.04
ENSMUSG00000075302	Erich2	66748	glutamate rich 2	chr2:70508818-70540884	+	-1.75616	0.228126	-7.69821	1.37984e-14	9.33477e-13	Yes	OK	164.816	283.339	75.9239	324.498	266.934	258.586	80.1071	47.7707	84.3002	91.5175
ENSMUSG00000037885	Stk35	67333	serine/threonine kinase 35	chr2:129800516-129832285	+	0.624971	0.0814142	7.67644	1.63573e-14	1.10045e-12	Yes	OK	1707.39	1299.8	2013.08	1220.11	1392.27	1287.03	2043.21	2047.43	2074.63	1887.05
ENSMUSG00000038248	Sobp	109205	sine oculis-binding protein homolog (Drosophila)	chr10:43002499-43174530	-	1.24517	0.162213	7.67617	1.63912e-14	1.10045e-12	Yes	OK	402.076	219.127	539.288	184.315	193.832	279.233	564.61	530.506	515.917	546.121
ENSMUSG00000043207	Zmpste24	230709	zinc metallopeptidase, STE24	chr4:121059237-121098243	-	1.58352	0.206587	7.66514	1.78633e-14	1.19474e-12	Yes	OK	5375.59	2367.51	7631.65	2507.72	2637.22	1957.58	7761.7	6620.85	5535.99	10608.1
ENSMUSG00000041789	2700046A07Rik	78449	RIKEN cDNA 2700046A07 gene	chr18:62751673-62756347	-	-1.44321	0.1886	-7.65223	1.97522e-14	1.31609e-12	Yes	OK	375.631	598.214	208.695	608.758	640.199	545.685	193.029	217.901	154.269	269.579
ENSMUSG00000021508	Cxcl14	57266	chemokine (C-X-C motif) ligand 14	chr13:56288642-56296551	-	-1.60133	0.209379	-7.64802	2.04096e-14	1.35478e-12	Yes	OK	2477.09	4106.06	1255.35	4446.92	4470.31	3400.95	1189.06	1278.07	841.316	1712.97
ENSMUSG00000039523	Cep104	230967	centrosomal protein 104	chr4:153975560-154007225	+	0.617054	0.0806875	7.64746	2.0499e-14	1.35562e-12	Yes	OK	1376.46	1051.67	1620.05	986.474	1134.19	1034.34	1665.84	1657.73	1578.94	1577.68
ENSMUSG00000048371	Pdp2	382051	pyruvate dehyrogenase phosphatase catalytic subunit 2	chr8:104591467-104596849	+	0.842572	0.110264	7.64143	2.14821e-14	1.41533e-12	Yes	OK	1262.59	863.435	1561.95	954.024	886.088	750.194	1586.7	1433.12	1663.24	1564.75
ENSMUSG00000041605	5730559C18Rik	67313	RIKEN cDNA 5730559C18 gene	chr1:136213521-136234280	-	-1.36975	0.179317	-7.63871	2.19408e-14	1.44018e-12	Yes	OK	449.735	703.185	259.648	859.27	732.13	518.155	241.286	271.538	251.214	274.553
ENSMUSG00000021614	Vcan	13003	versican	chr13:89655309-89742512	-	-1.53666	0.201283	-7.63435	2.26968e-14	1.48429e-12	Yes	OK	1424.23	2323.64	749.664	2512.91	2916.34	1541.68	796.245	794.501	617.077	790.831
ENSMUSG00000039620	6430573F11Rik	319582	RIKEN cDNA 6430573F11 gene	chr8:36489190-36513013	+	-1.11015	0.145512	-7.62927	2.36092e-14	1.53825e-12	Yes	OK	386.474	562.483	254.467	529.581	644.629	513.239	217.158	251.425	269.761	279.526
ENSMUSG00000022229	Atp12a	192113	ATPase, H+/K+ transporting, nongastric, alpha polypeptide	chr14:56365067-56388551	+	1.86247	0.244302	7.62361	2.4667e-14	1.60127e-12	Yes	OK	412.814	147.951	611.462	145.375	145.097	153.382	410.187	921.052	566.497	548.11
ENSMUSG00000006784	Ttc25	74407	tetratricopeptide repeat domain 25	chr11:100545631-100572566	+	-2.09716	0.275206	-7.62031	2.53077e-14	1.63684e-12	Yes	OK	54.4364	101.193	19.3689	127.203	99.6849	76.6909	22.1984	18.4378	21.918	14.9213
ENSMUSG00000024818	Slc25a45	107375	solute carrier family 25, member 45	chr19:5878465-5885768	+	-1.04428	0.137062	-7.61902	2.55611e-14	1.6472e-12	Yes	OK	499.283	713.074	338.941	737.259	743.206	658.755	278.927	339.423	346.474	390.939
ENSMUSG00000021469	Msx2	17702	msh homeobox 2	chr13:53466880-53472780	-	-1.92561	0.253588	-7.59346	3.11478e-14	1.99991e-12	Yes	OK	1114.67	1994.27	454.97	2641.41	1675.81	1665.57	390.884	576.6	580.828	271.568
ENSMUSG00000020671	Rab10	19325	RAB10, member RAS oncogene family	chr12:3247427-3309969	-	0.400968	0.0528088	7.59283	3.13e-14	2.00241e-12	Yes	OK	3656.49	3088.45	4082.53	3108.69	3009.38	3147.28	4120.21	4047.93	4111.32	4050.64
ENSMUSG00000025268	Maged2	80884	melanoma antigen, family D, 2	chrX:150806420-150814339	-	-0.731026	0.0966735	-7.5618	3.97532e-14	2.53401e-12	Yes	OK	1799.03	2334.5	1397.43	2470.08	2221.87	2311.54	1398.5	1376.97	1259.44	1554.8
ENSMUSG00000020553	Pctp	18559	phosphatidylcholine transfer protein	chr11:89982543-90002894	-	-1.47947	0.195839	-7.55454	4.20348e-14	2.66981e-12	Yes	OK	468.689	753.669	254.953	743.749	754.283	762.976	257.694	243.044	177.873	341.201
ENSMUSG00000028179	Cth	107869	cystathionase (cystathionine gamma-lyase)	chr3:157894247-157925063	-	2.25852	0.299485	7.54133	4.65208e-14	2.94415e-12	Yes	OK	929.611	232.725	1452.28	353.054	192.724	152.399	2054.8	871.605	1089.16	1793.54
ENSMUSG00000051043	Gprc5c	70355	G protein-coupled receptor, family C, group 5, member C	chr11:114852029-114869096	+	-1.09521	0.145488	-7.52783	5.1591e-14	3.25336e-12	Yes	OK	1299.6	1884.11	861.226	1789.93	2147.66	1714.73	701.661	970.499	961.022	811.72
ENSMUSG00000032577	Mapkapk3	102626	mitogen-activated protein kinase-activated protein kinase 3	chr9:107254926-107289877	-	-0.936296	0.124409	-7.52597	5.23323e-14	3.28837e-12	Yes	OK	1300.04	1798.61	926.115	1739.31	1969.33	1687.2	774.047	1020.78	1007.39	902.243
ENSMUSG00000045994	B3gat1	76898	beta-1,3-glucuronyltransferase 1 (glucuronosyltransferase P)	chr9:26733807-26761350	+	-1.4286	0.190024	-7.51802	5.56103e-14	3.48195e-12	Yes	OK	135.626	215.592	75.6512	207.679	250.32	188.778	72.3859	87.1605	78.3991	64.6591
ENSMUSG00000060512	0610040J01Rik	76261	RIKEN cDNA 0610040J01 gene	chr5:63812494-63899619	+	-1.11108	0.147878	-7.5135	5.75689e-14	3.59185e-12	Yes	OK	688.198	1002.67	452.341	1221.41	902.702	883.912	402.466	484.411	478.825	443.661
ENSMUSG00000063659	Zbtb18	30928	zinc finger and BTB domain containing 18	chr1:177445820-177450764	+	0.674869	0.08984	7.5119	5.8275e-14	3.62311e-12	Yes	OK	1060.48	788.097	1264.77	748.941	857.29	758.06	1210.29	1342.61	1268.72	1237.48
ENSMUSG00000026790	Odf2	18286	outer dense fiber of sperm tails 2	chr2:29890062-29922538	+	0.617139	0.0822741	7.50101	6.33292e-14	3.92352e-12	Yes	OK	2681.24	2049.75	3154.85	2126.11	2064.59	1958.57	3111.63	3318.8	3301.19	2887.78
ENSMUSG00000024403	Atp6v1g2	66237	ATPase, H+ transporting, lysosomal V1 subunit G2	chr17:35236595-35238768	+	-1.34531	0.179429	-7.49774	6.49275e-14	4.00848e-12	Yes	OK	312.811	486.37	182.641	594.48	467.411	397.219	156.354	176.835	207.378	189.998
ENSMUSG00000042225	Ammecr1	56068	Alport syndrome, mental retardation, midface hypoplasia and elliptocytosis chromosomal region gene 1	chrX:142853473-142966728	-	1.33161	0.177679	7.49445	6.65784e-14	4.09608e-12	Yes	OK	996.327	515.79	1356.73	495.833	538.299	513.239	1658.12	1265.5	975.353	1527.94
ENSMUSG00000022265	Ank	11732	progressive ankylosis	chr15:27466676-27594907	+	1.33684	0.179064	7.46569	8.28661e-14	5.06286e-12	Yes	OK	2316.65	1194.93	3157.95	937.15	1329.13	1318.49	3776.62	2745.56	2548.39	3561.22
ENSMUSG00000030545	Pex11a	18631	peroxisomal biogenesis factor 11 alpha	chr7:79737263-79743025	-	1.57956	0.211917	7.45364	9.07975e-14	5.52832e-12	Yes	OK	1659.21	729.918	2356.18	834.609	659.028	696.117	2794.1	1983.74	1594.96	3051.91
ENSMUSG00000036813	Entpd8	72090	ectonucleoside triphosphate diphosphohydrolase 8	chr2:25080322-25085719	+	-1.97366	0.264826	-7.45266	9.14736e-14	5.55034e-12	Yes	OK	539.119	976.015	211.447	1074.74	1146.38	706.933	247.077	150.855	142.467	305.39
ENSMUSG00000034227	Foxj1	15223	forkhead box J1	chr11:116330703-116335354	-	-2.33017	0.312783	-7.4498	9.34852e-14	5.65297e-12	Yes	OK	216.124	421.407	62.1611	524.389	336.713	403.119	67.5602	27.6567	53.9521	99.4755
ENSMUSG00000025352	Gdf11	14561	growth differentiation factor 11	chr10:128880523-128891718	-	1.0858	0.145814	7.44648	9.58632e-14	5.77698e-12	Yes	OK	915.079	548.062	1190.34	610.056	479.595	554.534	1306.81	1078.61	1014.13	1361.82
ENSMUSG00000030621	Me3	109264	malic enzyme 3, NADP(+)-dependent, mitochondrial	chr7:89632817-89854359	+	-1.63767	0.220098	-7.44065	1.00195e-13	6.01747e-12	Yes	OK	239.525	401.299	118.195	407.569	489.564	306.764	93.6192	101.408	142.467	135.287
ENSMUSG00000004665	Cnn2	12798	calponin 2	chr10:79988599-79995400	+	0.994352	0.133723	7.43593	1.03838e-13	6.21515e-12	Yes	OK	7614.45	4797.22	9727.37	5263.36	3932.02	5196.3	10867.5	9233.98	8757.94	10050
ENSMUSG00000020898	Ctc1	68964	CTS telomere maintenance complex component 1	chr11:69015910-69036473	+	-0.640043	0.0861316	-7.43098	1.07794e-13	6.43011e-12	Yes	OK	1645.5	2073.53	1324.48	2110.53	1971.55	2138.5	1223.81	1271.37	1406.13	1396.64
ENSMUSG00000023087	Noct	12457	nocturnin	chr3:51224446-51251654	+	2.12808	0.286892	7.41771	1.19163e-13	7.08441e-12	Yes	OK	870.298	245.458	1338.93	336.18	201.585	198.61	1886.86	1433.12	655.012	1380.72
ENSMUSG00000048696	Mex3d	237400	mex3 RNA binding family member D	chr10:80380354-80387651	-	0.663435	0.0895137	7.41154	1.2484e-13	7.39695e-12	Yes	OK	1057.63	789.507	1258.73	725.577	814.093	828.851	1230.56	1190.08	1287.26	1327
ENSMUSG00000027254	Map1a	17754	microtubule-associated protein 1 A	chr2:121289601-121310832	+	1.19053	0.16071	7.4079	1.28311e-13	7.57722e-12	Yes	OK	977.861	550.741	1298.2	463.383	552.697	636.141	1171.69	1455.75	1487.05	1078.31
ENSMUSG00000041301	Cftr	12638	cystic fibrosis transmembrane conductance regulator	chr6:18170686-18322769	+	-2.20494	0.298337	-7.39077	1.45982e-13	8.57185e-12	Yes	OK	296.712	564.769	95.6692	654.188	637.983	402.136	84.9328	72.9131	60.6961	164.135
ENSMUSG00000010021	Kif19a	286942	kinesin family member 19A	chr11:114765388-114790575	+	-1.35778	0.183717	-7.39064	1.46125e-13	8.57185e-12	Yes	OK	124.681	194.615	72.2314	218.063	201.585	164.197	66.5951	69.5608	74.1841	78.5857
ENSMUSG00000019945	1700040L02Rik	73287	RIKEN cDNA 1700040L02 gene	chr10:68430955-68541875	-	-1.51161	0.204567	-7.38933	1.47565e-13	8.62768e-12	Yes	OK	151.384	245.634	80.6968	228.447	281.333	227.123	67.5602	72.075	76.7131	106.439
ENSMUSG00000042684	Npl	74091	N-acetylneuraminate pyruvate lyase	chr1:153503015-153549714	-	2.97648	0.402994	7.38591	1.51419e-13	8.8238e-12	Yes	OK	2618.43	164.76	4458.68	250.512	130.698	113.07	5543.8	3167.95	1497.17	7625.8
ENSMUSG00000045382	Cxcr4	12767	chemokine (C-X-C motif) receptor 4	chr1:128588198-128592299	-	-1.5575	0.211069	-7.37908	1.5939e-13	9.25775e-12	Yes	OK	1086.6	1785.01	562.799	2106.64	1802.08	1446.31	395.71	606.771	495.685	753.03
ENSMUSG00000037887	Dusp8	18218	dual specificity phosphatase 8	chr7:142079486-142095284	-	1.84678	0.250412	7.37498	1.64364e-13	9.51533e-12	Yes	OK	507.146	182.299	750.781	199.891	130.698	216.308	822.304	876.634	441.733	862.453
ENSMUSG00000002733	Plekha3	83435	pleckstrin homology domain-containing, family A (phosphoinositide binding specific) member 3	chr2:76675314-76697335	+	0.632964	0.0860187	7.35845	1.86057e-13	1.0736e-11	Yes	OK	1225.95	929.808	1448.06	979.984	878.335	931.106	1528.79	1341.77	1447.43	1474.23
ENSMUSG00000042605	Atxn2	20239	ataxin 2	chr5:121711608-121814950	+	0.681303	0.0926061	7.357	1.88085e-13	1.08177e-11	Yes	OK	2170.17	1608.13	2591.7	1722.43	1583.88	1518.09	2783.48	2618.17	2628.48	2336.68
ENSMUSG00000033039	Micall1	27008	microtubule associated monooxygenase, calponin and LIM domain containing -like 1	chr15:79108982-79136901	+	1.07744	0.146799	7.33957	2.14281e-13	1.22843e-11	Yes	OK	3836.42	2306.97	4983.51	2144.28	2680.42	2096.22	5944.33	5227.12	4416.49	4346.09
ENSMUSG00000035273	Hpse	15442	heparanase	chr5:100679483-100719716	-	-1.29037	0.175911	-7.33533	2.21177e-13	1.26386e-11	Yes	OK	119.329	183.052	71.5361	194.699	188.294	166.164	64.6648	73.7512	80.0851	67.6434
ENSMUSG00000040663	Clcf1	56708	cardiotrophin-like cytokine factor 1	chr19:4214388-4223505	+	-0.596121	0.0813342	-7.32927	2.31406e-13	1.3138e-11	Yes	OK	1770.42	2198.38	1449.46	2136.49	2186.42	2272.21	1360.86	1449.04	1405.28	1582.66
ENSMUSG00000036390	Gadd45a	13197	growth arrest and DNA-damage-inducible 45 alpha	chr6:67035095-67037407	-	-1.42963	0.195222	-7.32307	2.42357e-13	1.37157e-11	Yes	OK	389.27	619.193	216.828	672.36	511.716	673.503	191.099	188.568	291.679	195.967
ENSMUSG00000051225	Fam83a	239463	family with sequence similarity 83, member A	chr15:57985902-58010702	+	2.9868	0.40824	7.31628	2.54941e-13	1.43818e-11	Yes	OK	97.4467	4.57538	167.1	3.89398	0	9.83216	219.088	196.949	51.4231	200.941
ENSMUSG00000037902	Sirpa	19261	signal-regulatory protein alpha	chr2:129593168-129632228	+	-0.637945	0.0872029	-7.31564	2.56165e-13	1.44048e-11	Yes	OK	2005.03	2525.64	1614.57	2789.38	2374.72	2412.81	1672.6	1585.65	1647.23	1552.81
ENSMUSG00000022099	Dmtn	13829	dematin actin binding protein	chr14:70602183-70630154	-	-0.971168	0.132809	-7.31251	2.62202e-13	1.46657e-11	Yes	OK	458.216	640.607	321.424	669.764	677.857	574.198	332.975	300.871	285.778	366.07
ENSMUSG00000037138	Aff3	16764	AF4/FMR2 family, member 3	chr1:38175990-38627244	-	1.45852	0.19946	7.31237	2.62466e-13	1.46657e-11	Yes	OK	784.931	373.279	1093.67	292.048	305.7	522.088	1168.79	1104.59	1147.33	953.971
ENSMUSG00000053080	2700081O15Rik	108899	RIKEN cDNA 2700081O15 gene	chr19:7417624-7425904	+	0.710656	0.0972419	7.30813	2.70887e-13	1.50411e-11	Yes	OK	3908.05	2852.34	4699.83	2680.35	3002.73	2873.94	5303.48	4400.77	4420.7	4674.36
ENSMUSG00000032067	Pts	19286	6-pyruvoyl-tetrahydropterin synthase	chr9:50521616-50528641	-	-0.72876	0.0997948	-7.30258	2.82296e-13	1.56254e-11	Yes	OK	2093.17	2715.31	1626.55	2634.92	2986.12	2524.9	1512.38	1796.85	1603.39	1593.6
ENSMUSG00000052563	D930048N14Rik	97775	RIKEN cDNA D930048N14 gene	chr11:51650953-51657681	+	-1.09114	0.149449	-7.30107	2.85493e-13	1.5753e-11	Yes	OK	1087.43	1575.88	721.092	1824.98	1534.04	1368.64	602.251	847.301	749.428	685.387
ENSMUSG00000038115	Ano2	243634	anoctamin 2	chr6:125690418-126040128	+	2.02431	0.277548	7.29355	3.01882e-13	1.66054e-11	Yes	OK	795.755	244.869	1208.92	205.083	320.099	209.425	1207.4	1221.09	630.565	1776.63
ENSMUSG00000019942	Cdk1	12534	cyclin-dependent kinase 1	chr10:69336634-69352912	-	-2.29956	0.315458	-7.28958	3.1092e-13	1.70494e-11	Yes	OK	237.927	462.95	69.1605	742.451	406.493	239.905	52.1179	92.189	71.6551	60.6801
ENSMUSG00000038582	Pptc7	320717	PTC7 protein phosphatase homolog	chr5:122284397-122324281	+	1.00109	0.137499	7.28071	3.32066e-13	1.81526e-11	Yes	OK	890.47	558.394	1139.53	486.747	619.154	569.282	1099.3	1256.28	1242.58	959.939
ENSMUSG00000022014	Epsti1	108670	epithelial stromal interaction 1 (breast)	chr14:77904238-78002656	+	-1.72509	0.237088	-7.27614	3.43519e-13	1.87207e-11	Yes	OK	233.916	401.121	108.513	460.787	457.443	285.133	94.5843	128.227	130.665	80.5752
ENSMUSG00000033174	Mgll	23945	monoglyceride lipase	chr6:88724411-88828360	+	-0.721115	0.0991186	-7.27527	3.45732e-13	1.87833e-11	Yes	OK	2422.98	3135.92	1888.27	3456.55	3141.18	2810.03	1908.09	2026.48	1847.86	1770.66
ENSMUSG00000036817	Sun1	77053	Sad1 and UNC84 domain containing 1	chr5:139200636-139249839	+	0.650989	0.0895668	7.2682	3.64315e-13	1.96719e-11	Yes	OK	4763.02	3579.33	5650.78	3259.26	3846.73	3632	5875.81	5403.95	5359.8	5963.56
ENSMUSG00000040350	Trim7	94089	tripartite motif-containing 7	chr11:48826137-48850195	+	-1.2869	0.177172	-7.26356	3.77025e-13	2.02961e-11	Yes	OK	271.082	415.413	162.833	433.529	425.322	387.387	130.295	187.73	193.047	140.261
ENSMUSG00000021250	Fos	14281	FBJ osteosarcoma oncogene	chr12:85473900-85477270	+	1.14553	0.157752	7.2616	3.82527e-13	2.05297e-11	Yes	OK	356.225	205.841	469.013	192.103	224.845	200.576	376.407	484.411	483.04	532.194
ENSMUSG00000001053	N4bp3	212706	NEDD4 binding protein 3	chr11:51643088-51651073	-	-0.912484	0.125775	-7.25488	4.02015e-13	2.15102e-11	Yes	OK	1130.62	1553.82	813.21	1845.74	1398.91	1416.81	783.698	868.253	766.288	834.6
ENSMUSG00000031785	Adgrg1	14766	adhesion G protein-coupled receptor G1	chr8:94977108-95014208	+	-1.0845	0.149496	-7.25437	4.03539e-13	2.15266e-11	Yes	OK	2929.96	4237.39	1949.38	4788.29	4308.6	3615.29	1824.13	1953.57	2370.52	1649.3
ENSMUSG00000022885	St6gal1	20440	beta galactoside alpha 2,6 sialyltransferase 1	chr16:23290469-23360350	+	-1.02076	0.140739	-7.2529	4.07931e-13	2.16953e-11	Yes	OK	2262.75	3211.95	1550.86	3672.02	3017.13	2946.7	1591.53	1397.08	1857.98	1356.85
ENSMUSG00000001403	Ube2c	68612	ubiquitin-conjugating enzyme E2C	chr2:164769928-164772902	+	-2.29389	0.316306	-7.25211	4.10316e-13	2.17566e-11	Yes	OK	105.453	205.163	30.6704	330.988	169.464	115.036	31.8498	27.6567	30.3481	32.8269
ENSMUSG00000026622	Nek2	18005	NIMA (never in mitosis gene a)-related expressed kinase 2	chr1:191821472-191833049	+	-2.418	0.334078	-7.23783	4.55927e-13	2.41027e-11	Yes	OK	73.2339	146.293	18.4396	208.977	147.312	82.5902	14.4772	28.4948	16.86	13.9266
ENSMUSG00000028434	Epb41l4b	54357	erythrocyte membrane protein band 4.1 like 4b	chr4:57061725-57143156	-	-0.89505	0.123766	-7.23179	4.76674e-13	2.51243e-11	Yes	OK	1542.88	2108.89	1118.38	2259.8	2217.44	1849.43	953.564	1170.8	1107.7	1241.45
ENSMUSG00000034112	Atp2c2	69047	ATPase, Ca++ transporting, type 2C, member 2	chr8:119700008-119757718	+	3.02421	0.418348	7.22894	4.86795e-13	2.55814e-11	Yes	OK	354.354	10.09	612.551	5.19197	4.43044	20.6475	944.878	473.516	263.859	767.951
ENSMUSG00000067780	Pi15	94227	peptidase inhibitor 15	chr1:17601900-17630939	+	1.71439	0.237315	7.22411	5.04398e-13	2.64278e-11	Yes	OK	726.145	287.51	1055.12	175.229	297.947	389.354	898.551	932.785	1338.69	1050.46
ENSMUSG00000041482	Piezo2	667742	piezo-type mechanosensitive ion channel component 2	chr18:63010212-63387183	-	1.44603	0.200229	7.22187	5.12768e-13	2.67868e-11	Yes	OK	908.787	436.038	1263.35	428.337	488.456	391.32	1087.72	1358.53	1686	921.144
ENSMUSG00000021301	Hecw1	94253	HECT, C2 and WW domain containing E3 ubiquitin protein ligase 1	chr13:14226437-14523226	-	2.90014	0.401619	7.22112	5.15608e-13	2.68557e-11	Yes	OK	27.6479	1.35242	47.3696	0	1.10761	2.94965	63.6996	22.6282	51.4231	51.7273
ENSMUSG00000023034	Nr4a1	15370	nuclear receptor subfamily 4, group A, member 1	chr15:101266845-101274794	+	1.67636	0.2322	7.21949	5.21834e-13	2.71e-11	Yes	OK	1523.16	621.867	2199.13	764.517	550.482	550.601	2379.08	2751.42	1274.62	2391.39
ENSMUSG00000040389	Wdr47	99512	WD repeat domain 47	chr3:108591277-108645719	+	0.680031	0.0943031	7.21112	5.54943e-13	2.8735e-11	Yes	OK	661.452	489.933	790.091	473.767	481.81	514.222	759.57	778.578	852.275	769.941
ENSMUSG00000025616	Usp16	74112	ubiquitin specific peptidase 16	chr16:87454984-87483513	+	0.729026	0.101186	7.2048	5.81308e-13	3.00122e-11	Yes	OK	2105.42	1522.65	2542.49	1516.05	1549.55	1502.35	2890.61	2554.47	2266.83	2458.04
ENSMUSG00000049892	Rasd1	19416	RAS, dexamethasone-induced 1	chr11:59963180-59964944	-	1.1145	0.154781	7.20054	5.99744e-13	3.08737e-11	Yes	OK	1069.81	629.153	1400.31	569.818	736.561	581.081	1578.98	1303.22	1147.33	1571.71
ENSMUSG00000035699	Slc51a	106407	solute carrier family 51, alpha subunit	chr16:32475577-32487879	-	2.7578	0.383292	7.19504	6.24445e-13	3.20518e-11	Yes	OK	57.5175	5.85138	96.2671	6.48996	2.21522	8.84895	138.016	108.951	39.6211	98.4808
ENSMUSG00000034161	Scx	20289	scleraxis	chr15:76457437-76459468	+	-1.72862	0.240749	-7.18016	6.96276e-13	3.56352e-11	Yes	OK	511.868	878.914	236.584	1000.75	760.928	875.063	155.388	309.252	302.638	179.056
ENSMUSG00000028068	Iqgap3	404710	IQ motif containing GTPase activating protein 3	chr3:88082050-88121048	+	-2.61374	0.364551	-7.16975	7.51345e-13	3.83425e-11	Yes	OK	116.97	243.04	22.418	364.736	259.181	105.204	17.3726	31.009	30.3481	10.9423
ENSMUSG00000026976	Pax8	18510	paired box 8	chr2:24420550-24475599	-	-0.887503	0.123859	-7.16542	7.75509e-13	3.94616e-11	Yes	OK	1995.61	2721.67	1451.07	3191.76	2653.83	2319.41	1395.6	1430.61	1399.38	1578.68
ENSMUSG00000017400	Stac2	217154	SH3 and cysteine rich domain 2	chr11:98036623-98053462	-	1.54367	0.215626	7.15904	8.12458e-13	4.12229e-11	Yes	OK	519.173	233.144	733.695	299.836	213.769	185.828	970.937	572.41	703.063	688.371
ENSMUSG00000055866	Per2	18627	period circadian clock 2	chr1:91415981-91459328	-	0.963187	0.134568	7.15762	8.2091e-13	4.15324e-11	Yes	OK	5501.7	3521.82	6986.61	3150.23	3973	3442.24	6873.77	7440.49	7868.58	5763.61
ENSMUSG00000017314	Mpp2	50997	membrane protein, palmitoylated 2 (MAGUK p55 subfamily member 2)	chr11:102057016-102088515	-	0.98319	0.13747	7.15204	8.54963e-13	4.31317e-11	Yes	OK	492.34	311.323	628.102	286.856	299.055	348.059	626.38	708.179	541.207	636.644
ENSMUSG00000043614	Vps37d	194309	vacuolar protein sorting 37D	chr5:135072899-135078266	-	-0.997895	0.139542	-7.15123	8.6005e-13	4.32647e-11	Yes	OK	398.046	560.782	275.994	478.959	585.926	617.46	270.241	246.396	284.935	302.406
ENSMUSG00000026417	Pigr	18703	polymeric immunoglobulin receptor	chr1:130826683-130852249	+	-1.21764	0.170286	-7.15054	8.64358e-13	4.33579e-11	Yes	OK	1395.26	2096.54	869.308	2388.3	2389.12	1512.19	863.806	820.482	810.125	982.818
ENSMUSG00000024999	Noc3l	57753	NOC3 like DNA replication regulator	chr19:38788127-38819237	-	0.570844	0.0799789	7.13744	9.5084e-13	4.72929e-11	Yes	OK	931.367	728.144	1083.78	774.901	705.548	703.983	1101.23	1099.56	1090.84	1043.5
ENSMUSG00000017146	Brca1	12189	breast cancer 1, early onset	chr11:101488763-101551955	-	-2.08939	0.293459	-7.11987	1.08028e-12	5.35799e-11	Yes	OK	112.612	210.426	39.2503	303.73	193.832	133.717	40.5361	35.1994	51.4231	29.8427
ENSMUSG00000039431	Mtmr7	54384	myotubularin related protein 7	chr8:40550158-40634792	-	1.26759	0.178219	7.11254	1.13928e-12	5.63483e-11	Yes	OK	236.606	126.798	318.961	119.415	135.128	125.852	377.372	264.834	287.464	346.175
ENSMUSG00000040857	Erf	13875	Ets2 repressor factor	chr7:25242559-25250758	-	0.754645	0.106122	7.11111	1.15114e-12	5.67758e-11	Yes	OK	2508.54	1790.97	3046.72	1854.83	1647.02	1871.06	3103.91	3425.24	2721.21	2936.52
ENSMUSG00000028125	Abca4	11304	ATP-binding cassette, sub-family A (ABC1), member 4	chr3:122044459-122180061	+	-1.95281	0.274703	-7.10879	1.17066e-12	5.75777e-11	Yes	OK	1253.32	2269.32	491.329	1900.26	3444.67	1463.03	552.063	665.437	343.945	403.871
ENSMUSG00000035683	Melk	17279	maternal embryonic leucine zipper kinase	chr4:44300916-44364675	+	-2.59983	0.366413	-7.09535	1.29021e-12	6.32812e-11	Yes	OK	81.2607	168.908	15.525	268.684	167.249	70.7916	13.512	23.4663	15.174	9.94755
ENSMUSG00000035093	Secisbp2l	70354	SECIS binding protein 2-like	chr2:125736985-125782870	-	1.27704	0.180016	7.09403	1.30261e-12	6.37126e-11	Yes	OK	4037.29	2153.49	5450.14	1519.95	2826.62	2113.92	5536.08	5177.67	5441.58	5645.24
ENSMUSG00000015880	Ncapg	54392	non-SMC condensin I complex, subunit G	chr5:45669924-45700547	+	-2.0725	0.292486	-7.08579	1.38255e-12	6.74355e-11	Yes	OK	50.7131	94.5243	17.8548	120.713	101.9	60.9594	17.3726	18.4378	17.703	17.9056
ENSMUSG00000017009	Sdc4	20971	syndecan 4	chr2:164424246-164443188	-	-1.21209	0.171169	-7.08124	1.42874e-12	6.94965e-11	Yes	OK	7194.84	10796.3	4493.77	11829.9	10854.6	9704.35	4294.9	4266.67	3502.67	5910.84
ENSMUSG00000054871	Tmem158	72309	transmembrane protein 158	chr9:123259056-123260789	-	1.63533	0.23123	7.07229	1.52394e-12	7.39237e-11	Yes	OK	1844.31	772.488	2648.17	712.597	737.668	867.197	2883.86	2330.71	1621.94	3756.2
ENSMUSG00000028115	Bnipl	171388	BCL2/adenovirus E1B 19kD interacting protein like	chr3:95241292-95251193	-	-0.969534	0.137163	-7.06846	1.56667e-12	7.5788e-11	Yes	OK	405.209	566.985	283.877	613.95	591.464	495.541	258.659	320.985	266.388	289.474
ENSMUSG00000002205	Vrk3	101568	vaccinia related kinase 3	chr7:44748628-44777514	+	-0.584974	0.0828452	-7.06104	1.65259e-12	7.97261e-11	Yes	OK	1043.15	1290.74	857.453	1204.54	1341.32	1326.36	814.583	874.957	892.739	847.532
ENSMUSG00000000787	Ddx3x	13205	DEAD/H (Asp-Glu-Ala-Asp/His) box polypeptide 3, X-linked	chrX:13281021-13293983	+	0.79825	0.113087	7.0587	1.68069e-12	8.08607e-11	Yes	OK	14444.5	10084.9	17714.1	9089.84	11758.4	9406.43	18302.1	18417.7	17347.3	16789.5
ENSMUSG00000020532	Acaca	107476	acetyl-Coenzyme A carboxylase alpha	chr11:84195437-84401651	+	1.56761	0.22232	7.05114	1.77459e-12	8.51467e-11	Yes	OK	1021.41	449.449	1450.38	571.116	363.296	413.934	1943.8	1253.77	1035.21	1568.73
ENSMUSG00000020897	Aurkb	20877	aurora kinase B	chr11:69045636-69051664	+	-2.53127	0.359559	-7.03995	1.92314e-12	9.20243e-11	Yes	OK	101.332	208.035	21.3048	363.438	176.11	84.5566	21.2332	22.6282	24.447	16.9108
ENSMUSG00000013698	Pea15a	18611	phosphoprotein enriched in astrocytes 15A	chr1:172196727-172206804	-	-0.409521	0.0581974	-7.03676	1.96765e-12	9.38995e-11	Yes	OK	7277.03	8478.7	6375.77	8435.65	8331.44	8669.02	6283.1	6358.53	6187.63	6673.81
ENSMUSG00000033323	Ctdp1	67655	CTD (carboxy-terminal domain, RNA polymerase II, polypeptide A) phosphatase, subunit 1	chr18:80407958-80469667	-	0.637841	0.0907054	7.03201	2.03573e-12	9.68866e-11	Yes	OK	1046.19	791.652	1237.09	852.781	754.283	767.892	1320.32	1232.82	1155.76	1239.47
ENSMUSG00000030157	Clec2d	93694	C-type lectin domain family 2, member d	chr6:129180614-129186535	+	-1.06312	0.151226	-7.03002	2.06497e-12	9.80137e-11	Yes	OK	1529.85	2199.34	1027.73	2020.97	1953.82	2623.22	933.296	925.242	1009.92	1242.45
ENSMUSG00000032010	Usp2	53376	ubiquitin specific peptidase 2	chr9:44067020-44095627	+	0.975355	0.13885	7.02454	2.14768e-12	1.01667e-10	Yes	OK	3571.21	2268.98	4547.89	1786.04	2553.04	2467.87	4961.82	4364.73	4195.62	4669.38
ENSMUSG00000046096	BC030336	233812	cDNA sequence BC030336	chr7:120677619-120734854	+	0.601011	0.0855831	7.02254	2.17869e-12	1.02859e-10	Yes	OK	1600.85	1231.51	1877.86	1104.59	1288.15	1301.78	1861.77	1849.65	1944.8	1855.22
ENSMUSG00000020669	Sh3yl1	24057	Sh3 domain YSC-like 1	chr12:30911668-30960160	+	-1.03075	0.1468	-7.02144	2.19586e-12	1.03393e-10	Yes	OK	368.637	525.169	251.239	498.429	520.577	556.5	204.611	256.453	294.208	249.684
ENSMUSG00000034648	Lrrn1	16979	leucine rich repeat protein 1, neuronal	chr6:107529725-107570228	+	0.774929	0.110376	7.02078	2.20629e-12	1.03607e-10	Yes	OK	546.057	385.23	666.677	354.352	376.587	424.749	628.31	704.827	643.21	690.36
ENSMUSG00000030946	Lhpp	76429	phospholysine phosphohistidine inorganic pyrophosphate phosphatase	chr7:132610642-132706419	+	-0.902811	0.128793	-7.00979	2.3868e-12	1.11787e-10	Yes	OK	1019.19	1396.98	735.852	1432.98	1304.76	1453.19	635.066	704.827	884.309	719.208
ENSMUSG00000022034	Esco2	71988	establishment of sister chromatid cohesion N-acetyltransferase 2	chr14:65819026-65833969	-	-2.55058	0.364025	-7.0066	2.44176e-12	1.13999e-10	Yes	OK	62.1062	128.293	12.4659	192.103	140.666	52.1105	9.65146	14.2474	16.017	9.94755
ENSMUSG00000049866	Arl4c	320982	ADP-ribosylation factor-like 4C	chr1:88698225-88702191	-	-1.27087	0.181398	-7.00598	2.45259e-12	1.13999e-10	Yes	OK	6267.78	9564.82	3794.99	11428.8	9493.33	7772.33	3091.36	4612.8	4264.74	3211.07
ENSMUSG00000042734	Ttc9	69480	tetratricopeptide repeat domain 9	chr12:81631248-81667557	+	-1.88773	0.269447	-7.00594	2.45339e-12	1.13999e-10	Yes	OK	184.435	329.749	75.4499	334.882	389.879	264.485	55.0133	113.979	80.0851	52.722
ENSMUSG00000044026	Slc35g1	240660	solute carrier family 35, member G1	chr19:38395979-38405607	+	-1.33604	0.19075	-7.00416	2.48473e-12	1.15152e-10	Yes	OK	962.645	1495.84	562.749	1352.51	1571.7	1563.31	435.281	737.512	630.565	447.64
ENSMUSG00000033557	Fam20b	215015	family with sequence similarity 20, member B	chr1:156678570-156718910	-	0.62749	0.0896326	7.00069	2.54708e-12	1.17732e-10	Yes	OK	3045.86	2314.82	3594.15	2142.98	2595.13	2206.34	3567.18	3699.29	3500.14	3609.97
ENSMUSG00000035473	Galm	319625	galactose mutarotase	chr17:80127470-80185032	+	1.7312	0.247615	6.99151	2.71939e-12	1.25369e-10	Yes	OK	3171.55	1232.47	4625.85	1425.19	1190.68	1081.54	5518.7	3491.45	2866.21	6627.06
ENSMUSG00000028681	Ptch2	19207	patched 2	chr4:117096055-117116101	+	0.82208	0.117625	6.989	2.76859e-12	1.27305e-10	Yes	OK	1145.95	790.09	1412.85	781.391	822.954	765.926	1656.19	1363.56	1245.96	1385.69
ENSMUSG00000045394	Epcam	17075	epithelial cell adhesion molecule	chr17:87635978-87651127	+	-0.905904	0.129628	-6.98848	2.77875e-12	1.2744e-10	Yes	OK	6383.09	8756.42	4603.09	10281.4	8236.19	7751.68	4590.23	4865.06	3999.2	4957.86
ENSMUSG00000032333	Stoml1	69106	stomatin-like 1	chr9:58253163-58262524	+	-0.696424	0.0997104	-6.98447	2.85938e-12	1.30798e-10	Yes	OK	1008.47	1294.37	794.041	1207.13	1292.58	1383.39	757.64	845.624	728.353	844.547
ENSMUSG00000016262	Sertad4	214791	SERTA domain containing 4	chr1:192844487-192855752	-	1.13284	0.162307	6.97962	2.95984e-12	1.35043e-10	Yes	OK	1525.23	885.959	2004.68	786.583	719.947	1151.35	1938.01	1915.02	2190.12	1975.58
ENSMUSG00000038319	Kcnh2	16511	potassium voltage-gated channel, subfamily H (eag-related), member 2	chr5:24319588-24351604	-	0.951687	0.136436	6.97533	3.05155e-12	1.38869e-10	Yes	OK	2779.99	1789.15	3523.11	1610.81	1748.92	2007.73	3301.76	3281.09	4292.56	3217.04
ENSMUSG00000028967	Errfi1	74155	ERBB receptor feedback inhibitor 1	chr4:150855090-150868880	+	1.35351	0.194113	6.9728	3.10704e-12	1.41031e-10	Yes	OK	4148.1	2105.95	5679.71	2207.88	2014.74	2095.23	4944.44	4791.31	8225.17	4757.92
ENSMUSG00000026311	Asb1	65247	ankyrin repeat and SOCS box-containing 1	chr1:91541079-91559590	+	0.670548	0.0962705	6.96525	3.27831e-12	1.48423e-10	Yes	OK	714.278	531.112	851.653	510.111	522.792	560.433	920.749	851.491	795.793	838.579
ENSMUSG00000025529	Zfp711	245595	zinc finger protein 711	chrX:112600525-112635062	+	1.17976	0.169426	6.96325	3.32518e-12	1.50161e-10	Yes	OK	285.317	161.689	378.037	192.103	157.281	135.684	417.908	332.718	350.689	410.834
ENSMUSG00000027699	Ect2	13605	ect2 oncogene	chr3:27097221-27153854	-	-1.76003	0.252843	-6.96098	3.37906e-12	1.52204e-10	Yes	OK	135.163	234.566	60.6098	255.704	285.763	162.231	52.1179	59.5038	80.0851	50.7325
ENSMUSG00000048582	Gja3	14611	gap junction protein, alpha 3	chr14:57034459-57058030	-	-2.2751	0.327073	-6.95595	3.50185e-12	1.57334e-10	Yes	OK	107.568	209.952	30.7799	228.447	282.441	118.969	16.4075	39.3898	40.4641	26.8584
ENSMUSG00000060882	Kcnd2	16508	potassium voltage-gated channel, Shal-related family, member 2	chr6:21216108-21729805	+	1.40098	0.201633	6.94818	3.70041e-12	1.65833e-10	Yes	OK	187.375	91.7467	259.096	77.8795	76.4251	120.936	284.718	233.825	273.133	244.71
ENSMUSG00000050635	Sprr2f	20760	small proline-rich protein 2F	chr3:92365186-92366442	+	-2.57625	0.371091	-6.94237	3.85579e-12	1.72359e-10	Yes	OK	102.232	212.358	19.637	318.008	100.793	218.274	32.815	10.057	11.802	23.8741
ENSMUSG00000021947	Cryl1	68631	crystallin, lambda 1	chr14:57275033-57398483	-	-0.808777	0.116602	-6.9362	4.028e-12	1.79602e-10	Yes	OK	865.863	1152.86	650.616	1177.28	1087.67	1193.62	551.098	715.722	698.005	637.638
ENSMUSG00000050144	Slc25a44	229517	solute carrier family 25, member 44	chr3:88410493-88425134	-	0.564351	0.0814366	6.92995	4.21004e-12	1.87246e-10	Yes	OK	1224.15	958.285	1423.54	903.402	990.203	981.25	1456.41	1467.48	1326.88	1443.39
ENSMUSG00000024238	Zeb1	21417	zinc finger E-box binding homeobox 1	chr18:5591859-5775468	+	0.650655	0.0939354	6.92663	4.30986e-12	1.91204e-10	Yes	OK	2883.26	2166.86	3420.56	2193.61	2096.71	2210.27	3745.73	3262.65	3597.09	3076.78
ENSMUSG00000020610	Amz2	13929	archaelysin family metallopeptidase 2	chr11:109425945-109438148	+	-0.43525	0.0628707	-6.92293	4.42401e-12	1.95776e-10	Yes	OK	1501.29	1765.31	1303.27	1805.51	1742.27	1748.16	1324.18	1265.5	1308.34	1315.07
ENSMUSG00000022893	Adamts1	11504	a disintegrin-like and metallopeptidase (reprolysin type) with thrombospondin type 1 motif, 1	chr16:85793827-85803113	-	1.33976	0.193572	6.92124	4.47694e-12	1.97623e-10	Yes	OK	3451.66	1766.98	4715.17	2292.25	1226.12	1782.57	5396.13	4576.76	4875.92	4011.85
ENSMUSG00000026767	Fam188a	66960	family with sequence similarity 188, member A	chr2:12347263-12419460	-	0.766597	0.110922	6.91113	4.80809e-12	2.11712e-10	Yes	OK	833.366	590.743	1015.33	547.752	642.414	582.064	987.344	939.49	990.527	1143.97
ENSMUSG00000027954	Efna1	13636	ephrin A1	chr3:89271729-89279645	-	-0.840239	0.121607	-6.90947	4.86456e-12	2.13666e-10	Yes	OK	1549.99	2083.46	1149.89	1871.7	1956.04	2422.65	1039.46	1253.77	1174.3	1132.03
ENSMUSG00000062310	Glrp1	14659	glutamine repeat protein 1	chr1:88499870-88510066	-	-2.36325	0.342105	-6.90796	4.91689e-12	2.15428e-10	Yes	OK	54.8765	109.218	14.1204	159.653	86.3936	81.607	11.5818	8.38082	12.645	23.8741
ENSMUSG00000027932	Slc27a3	26568	solute carrier family 27 (fatty acid transporter), member 3	chr3:90385232-90389938	-	-1.80797	0.262295	-6.89289	5.46687e-12	2.38342e-10	Yes	OK	942.674	1654.72	408.643	2393.5	1484.2	1086.45	352.278	425.746	292.522	564.026
ENSMUSG00000025911	Adhfe1	76187	alcohol dehydrogenase, iron containing, 1	chr1:9548045-9577968	+	1.5319	0.222775	6.87645	6.1363e-12	2.66869e-10	Yes	OK	466.417	209.291	659.262	159.653	246.997	221.224	539.517	537.21	908.756	651.565
ENSMUSG00000040084	Bub1b	12236	BUB1B, mitotic checkpoint serine/threonine kinase	chr2:118598210-118641592	+	-2.46156	0.358067	-6.87457	6.21789e-12	2.69753e-10	Yes	OK	135.099	274.883	30.2611	385.504	285.763	153.382	11.5818	41.9041	44.6791	22.8794
ENSMUSG00000030061	Uba3	22200	ubiquitin-like modifier activating enzyme 3	chr6:97183631-97205647	-	0.457751	0.0666476	6.86823	6.50035e-12	2.81315e-10	Yes	OK	1655.85	1362.73	1875.69	1330.44	1416.63	1341.11	1832.81	1847.97	1878.21	1943.75
ENSMUSG00000070737	Tmem35b	100039968	transmembrane protein 35B	chr4:127126042-127129660	+	-0.835859	0.121757	-6.86497	6.65052e-12	2.8711e-10	Yes	OK	322.252	432.467	239.59	389.398	459.658	448.347	236.461	255.615	233.511	232.773
ENSMUSG00000017774	Myo1c	17913	myosin IC	chr11:75656014-75674634	+	0.535788	0.0780715	6.86279	6.75289e-12	2.90819e-10	Yes	OK	5138.19	4078.59	5932.88	3896.57	3970.78	4368.43	6149.91	6181.69	5785.52	5614.4
ENSMUSG00000037031	Tspan15	70423	tetraspanin 15	chr10:62185395-62231218	-	-0.834423	0.121617	-6.86106	6.83505e-12	2.93641e-10	Yes	OK	830.87	1115.42	617.46	1277.22	1071.06	997.965	567.506	636.104	591.787	674.444
ENSMUSG00000028873	Cdca8	52276	cell division cycle associated 8	chr4:124918464-124936917	-	-1.97739	0.288238	-6.86027	6.87291e-12	2.94551e-10	Yes	OK	147.784	270.387	55.8308	412.761	238.136	160.264	57.9088	60.3419	57.3241	47.7483
ENSMUSG00000063849	Ppcdc	66812	phosphopantothenoylcysteine decarboxylase	chr9:57412659-57440114	-	-0.654181	0.095367	-6.85961	6.90467e-12	2.95195e-10	Yes	OK	1044.01	1322.82	834.901	1404.43	1320.27	1243.77	748.953	882.5	855.647	852.505
ENSMUSG00000048078	Tenm4	23966	teneurin transmembrane protein 4	chr7:96211670-96911092	+	-1.45606	0.212455	-6.85349	7.20686e-12	3.07371e-10	Yes	OK	1210.83	1945.06	660.152	1808.1	2432.31	1594.78	526.97	728.293	875.036	510.31
ENSMUSG00000032017	Grik4	110637	glutamate receptor, ionotropic, kainate 4	chr9:42520411-42944371	-	-2.07482	0.302904	-6.84975	7.39794e-12	3.1476e-10	Yes	OK	110.677	207.103	38.3573	228.447	232.598	160.264	39.571	22.6282	62.3821	28.8479
ENSMUSG00000030093	Wnt7a	22421	wingless-type MMTV integration site family, member 7A	chr6:91363982-91411369	-	-1.86754	0.272713	-6.84801	7.48823e-12	3.17836e-10	Yes	OK	2144.9	3821.59	887.383	5399.65	3034.85	3030.27	708.417	1169.12	526.033	1145.96
ENSMUSG00000021365	Nedd9	18003	neural precursor cell expressed, developmentally down-regulated gene 9	chr13:41309915-41487360	-	-0.961659	0.140467	-6.84615	7.58665e-12	3.21241e-10	Yes	OK	1608.18	2244.73	1130.76	2285.76	2629.47	1818.95	1116.67	1229.47	1009.07	1167.84
ENSMUSG00000032254	Kif23	71819	kinesin family member 23	chr9:61917277-61946799	-	-1.88593	0.275512	-6.84519	7.63765e-12	3.22627e-10	Yes	OK	181.212	324.546	73.7107	397.185	396.524	179.929	71.4208	84.6463	80.0851	58.6906
ENSMUSG00000021707	Dhfr	13361	dihydrofolate reductase	chr13:92354782-92389053	+	-1.0329	0.150955	-6.8424	7.78758e-12	3.28175e-10	Yes	OK	298.617	426.245	202.896	499.727	405.385	373.622	196.89	225.444	197.262	191.988
ENSMUSG00000022305	Lrp12	239393	low density lipoprotein-related protein 12	chr15:39870602-39943757	-	1.00706	0.147193	6.84177	7.82212e-12	3.28846e-10	Yes	OK	597.258	372.019	766.188	307.624	352.22	456.212	757.64	799.53	798.322	709.261
ENSMUSG00000020052	Ascl1	17172	achaete-scute family bHLH transcription factor 1	chr10:87491040-87493660	-	-2.34926	0.343436	-6.84046	7.89379e-12	3.3107e-10	Yes	OK	55.143	109.593	14.3053	79.1775	173.895	75.7077	14.4772	10.8951	10.959	20.8899
ENSMUSG00000039007	Cpq	54381	carboxypeptidase Q	chr15:33083128-33594552	+	-0.566334	0.0829183	-6.83003	8.48973e-12	3.55221e-10	Yes	OK	1331.72	1637.5	1102.38	1536.82	1771.07	1604.61	1106.06	1066.04	1087.47	1149.94
ENSMUSG00000030560	Ctsc	13032	cathepsin C	chr7:88278084-88315861	+	-0.80467	0.118027	-6.81769	9.25192e-12	3.86197e-10	Yes	OK	1081.3	1437.9	813.841	1434.28	1607.14	1272.28	738.337	893.395	778.09	845.542
ENSMUSG00000097354	2310001H17Rik	76432	RIKEN cDNA 2310001H17 gene	chr6:129232622-129238045	-	-1.37316	0.20144	-6.81672	9.31448e-12	3.87891e-10	Yes	OK	197.671	310.62	112.959	312.816	355.543	263.502	144.772	110.627	107.904	88.5332
ENSMUSG00000094595	Fsbp	100503583	fibrinogen silencer binding protein	chr4:11579661-11587802	+	-2.30655	0.338566	-6.8127	9.57806e-12	3.97929e-10	Yes	OK	22.8963	45.2051	6.16466	38.9398	55.3805	41.2951	6.75602	3.35233	7.58701	6.96329
ENSMUSG00000091144	Phf11c	628705	PHD finger protein 11C	chr14:59380832-59393512	-	1.93364	0.283978	6.80911	9.8202e-12	4.07031e-10	Yes	OK	233.549	75.7925	351.867	88.2634	83.0708	56.0433	349.383	219.577	304.324	534.184
ENSMUSG00000050192	Eif5a2	208691	eukaryotic translation initiation factor 5A2	chr3:28781310-28798846	+	0.96623	0.14197	6.80587	1.00437e-11	4.15321e-10	Yes	OK	357.253	227.91	454.261	216.765	227.06	239.905	388.954	464.297	520.132	443.661
ENSMUSG00000050105	Grrp1	72690	glycine/arginine rich protein 1	chr4:134251109-134254106	-	-0.91046	0.133846	-6.80229	1.02968e-11	4.23311e-10	Yes	OK	583.748	802.065	420.009	867.058	756.498	782.64	480.643	416.527	348.16	434.708
ENSMUSG00000046442	Ppm1e	320472	protein phosphatase 1E (PP2C domain containing)	chr11:87226905-87358994	-	1.12771	0.165795	6.80183	1.03301e-11	4.23311e-10	Yes	OK	1564.57	910.268	2055.29	663.274	1057.77	1009.76	2324.07	1855.51	2034.16	2007.42
ENSMUSG00000006930	Hap1	15114	huntingtin-associated protein 1	chr11:100347326-100356141	-	-1.45495	0.213906	-6.8018	1.03318e-11	4.23311e-10	Yes	OK	894.821	1437.6	487.738	1969.05	1275.97	1067.77	374.477	507.878	501.586	567.011
ENSMUSG00000071984	Fndc1	68655	fibronectin type III domain containing 1	chr17:7738567-7804974	-	-1.3151	0.193346	-6.80179	1.03329e-11	4.23311e-10	Yes	OK	2892.55	4472.98	1707.23	3871.91	6207.05	3339.99	1806.75	1533.69	1763.56	1724.91
ENSMUSG00000013033	Adgrl1	330814	adhesion G protein-coupled receptor L1	chr8:83900097-83941954	+	0.814562	0.119766	6.80126	1.03708e-11	4.23881e-10	Yes	OK	6074.25	4203.4	7477.38	4757.14	3642.93	4210.13	8156.45	7366.74	6652.13	7734.22
ENSMUSG00000022983	Scaf4	224432	SR-related CTD-associated factor 4	chr16:90229143-90284425	-	0.572577	0.0842455	6.79653	1.0717e-11	4.37021e-10	Yes	OK	1767.33	1379.46	2058.24	1408.32	1476.44	1253.6	2136.83	2054.98	2058.61	1982.55
ENSMUSG00000020745	Pafah1b1	18472	platelet-activating factor acetylhydrolase, isoform 1b, subunit 1	chr11:74673948-74724384	-	0.432377	0.0636563	6.79237	1.10309e-11	4.48786e-10	Yes	OK	6963.5	5797.53	7837.97	5561.89	5950.08	5880.62	8173.82	7588.83	7949.5	7639.72
ENSMUSG00000027379	Bub1	12235	BUB1, mitotic checkpoint serine/threonine kinase	chr2:127800199-127831859	-	-2.3777	0.350304	-6.78754	1.14065e-11	4.62999e-10	Yes	OK	64.3704	129.155	15.782	168.739	152.85	65.8755	18.3378	18.4378	19.389	6.96329
ENSMUSG00000037411	Serpine1	18787	serine (or cysteine) peptidase inhibitor, clade E, member 1	chr5:137061505-137072272	-	1.59499	0.235117	6.78382	1.17035e-11	4.73966e-10	Yes	OK	309.791	132.766	442.56	160.951	108.546	128.801	545.307	469.326	284.092	471.514
ENSMUSG00000057193	Slc44a2	68682	solute carrier family 44, member 2	chr9:21337827-21355028	+	-0.452464	0.066719	-6.78164	1.18823e-11	4.80106e-10	Yes	OK	5754.34	6806.92	4964.9	6602.88	7124.15	6693.74	4695.43	5115.65	4976.24	5072.26
ENSMUSG00000032875	Arhgef17	207212	Rho guanine nucleotide exchange factor (GEF) 17	chr7:100869745-100932161	-	0.762719	0.112487	6.78048	1.19776e-11	4.82851e-10	Yes	OK	9023.05	6411.37	10981.8	5882.5	6964.65	6386.97	11853	11294	11417.6	9362.64
ENSMUSG00000056394	Lig1	16881	ligase I, DNA, ATP-dependent	chr7:13277312-13311427	+	-1.30663	0.192817	-6.77654	1.23092e-11	4.95086e-10	Yes	OK	1067.4	1647.44	632.367	2130	1613.79	1198.54	602.251	605.095	762.073	560.047
ENSMUSG00000022033	Pbk	52033	PDZ binding kinase	chr14:65805910-65817822	+	-2.68631	0.397448	-6.75889	1.39055e-11	5.57652e-10	Yes	OK	101.461	217.936	14.105	397.185	183.863	72.758	14.4772	20.952	16.017	4.97378
ENSMUSG00000035493	Tgfbi	21810	transforming growth factor, beta induced	chr13:56609602-56639339	+	-1.33242	0.197143	-6.75865	1.39279e-11	5.57652e-10	Yes	OK	32988.4	51270.6	19276.7	55374.9	55777	42659.8	18138	21080.3	13658.3	24230.3
ENSMUSG00000024727	Trpm6	225997	transient receptor potential cation channel, subfamily M, member 6	chr19:18749982-18892511	+	-1.91842	0.284221	-6.74974	1.48108e-11	5.91663e-10	Yes	OK	287.187	518.956	113.361	406.271	719.947	430.649	67.5602	142.474	150.897	92.5123
ENSMUSG00000026082	Rev1	56210	REV1, DNA directed polymerase	chr1:38052785-38129662	-	0.967503	0.143372	6.74818	1.49711e-11	5.96716e-10	Yes	OK	1061.25	676.454	1349.84	582.798	825.17	621.393	1453.51	1391.22	1369.88	1184.75
ENSMUSG00000026955	Sapcd2	72080	suppressor APC domain containing 2	chr2:25372034-25378213	+	-2.46384	0.365196	-6.7466	1.51347e-11	6.01875e-10	Yes	OK	35.949	73.7274	7.61527	115.521	65.349	40.3119	8.68631	10.057	6.74401	4.97378
ENSMUSG00000022683	Pla2g10	26565	phospholipase A2, group X	chr16:13715056-13730484	-	2.04459	0.303402	6.7389	1.59588e-11	6.32567e-10	Yes	OK	1314.06	380.541	2014.2	545.157	382.126	214.341	2408.04	1686.22	1091.69	2870.86
ENSMUSG00000042599	Kdm7a	338523	lysine (K)-specific demethylase 7A	chr6:39136619-39206773	-	1.34758	0.199975	6.73873	1.59781e-11	6.32567e-10	Yes	OK	3341.87	1696.79	4575.68	1081.23	2167.59	1841.56	4501.44	4441.83	5074.03	4285.41
ENSMUSG00000035934	Pknox2	208076	Pbx/knotted 1 homeobox 2	chr9:36890978-37147322	-	1.32617	0.196817	6.7381	1.60473e-11	6.33885e-10	Yes	OK	1637.11	842.917	2232.75	870.952	709.978	947.821	2932.11	2058.33	1584	2356.58
ENSMUSG00000030986	Dhx32	101437	DEAH (Asp-Glu-Ala-His) box polypeptide 32	chr7:133720934-133760269	-	0.491955	0.0730657	6.73304	1.66152e-11	6.54854e-10	Yes	OK	1084.61	878.158	1239.44	846.291	881.658	906.526	1282.68	1233.66	1202.96	1238.47
ENSMUSG00000029684	Wasl	73178	Wiskott-Aldrich syndrome-like (human)	chr6:24613809-24664995	-	0.448458	0.0666505	6.72851	1.71414e-11	6.74089e-10	Yes	OK	3037.17	2509.72	3432.76	2367.54	2632.79	2528.83	3530.5	3364.9	3444.5	3391.12
ENSMUSG00000055717	Slain1	105439	SLAIN motif family, member 1	chr14:103650242-103704799	+	1.54538	0.229689	6.72814	1.7184e-11	6.74261e-10	Yes	OK	815.56	361.688	1155.96	417.953	363.296	303.814	1389.81	982.232	747.742	1504.07
ENSMUSG00000041431	Ccnb1	268697	cyclin B1	chr13:100778738-100786486	-	-2.462	0.366018	-6.72643	1.73872e-11	6.80721e-10	Yes	OK	31.3221	64.2268	6.64355	97.3494	60.9186	34.4126	8.68631	5.86657	5.05801	6.96329
ENSMUSG00000023015	Racgap1	26934	Rac GTPase-activating protein 1	chr15:99620495-99651656	-	-1.90809	0.284239	-6.71299	1.90681e-11	7.44785e-10	Yes	OK	253.819	457.942	100.726	641.208	456.335	276.284	74.3162	114.817	133.194	80.5752
ENSMUSG00000039046	Usp6nl	98910	USP6 N-terminal like	chr2:6352735-6443820	+	0.786918	0.117229	6.71268	1.91079e-11	7.44785e-10	Yes	OK	2664.9	1870.3	3260.86	1892.47	2108.89	1609.53	3391.52	3115.15	2999.4	3537.35
ENSMUSG00000090958	Lrrc32	434215	leucine rich repeat containing 32	chr7:98494221-98501830	+	0.877703	0.130944	6.70289	2.04341e-11	7.9298e-10	Yes	OK	1313.23	878.529	1639.26	873.548	815.201	946.837	1990.13	1549.61	1485.37	1531.92
ENSMUSG00000031365	Zfp275	27081	zinc finger protein 275	chrX:73342619-73359080	+	0.535348	0.07989	6.70106	2.06907e-11	8.01175e-10	Yes	OK	2235.61	1775.93	2580.36	1845.74	1816.48	1665.57	2493.94	2679.35	2706.04	2442.12
ENSMUSG00000032712	2810474O19Rik	67246	RIKEN cDNA 2810474O19 gene	chr6:149309413-149335663	+	-1.11338	0.166205	-6.69881	2.10128e-11	8.11398e-10	Yes	OK	4174.03	6097.82	2731.18	5916.25	7761.02	4616.2	2444.71	2789.97	2878.85	2811.18
ENSMUSG00000045302	Preb	50907	prolactin regulatory element binding	chr5:30951666-30960327	-	0.763943	0.114046	6.69857	2.10466e-11	8.11398e-10	Yes	OK	4581.7	3253.61	5577.77	3739.51	2811.11	3210.2	6037.95	5345.29	5374.14	5553.72
ENSMUSG00000058897	Col25a1	77018	collagen, type XXV, alpha 1	chr3:130180844-130599883	+	-1.3214	0.197287	-6.69784	2.11517e-11	8.13674e-10	Yes	OK	87.5192	135.761	51.3375	134.991	139.559	132.734	47.2921	46.9326	62.3821	48.743
ENSMUSG00000020019	Ntn4	57764	netrin 4	chr10:93641048-93745972	+	-1.39726	0.208672	-6.69599	2.14209e-11	8.22238e-10	Yes	OK	1765.48	2794.25	993.907	1953.48	3755.91	2673.37	781.768	1036.71	1146.48	1010.67
ENSMUSG00000035759	Bbs10	71769	Bardet-Biedl syndrome 10 (human)	chr10:111298678-111301736	+	-1.04452	0.156082	-6.69213	2.19943e-11	8.42416e-10	Yes	OK	193.277	276.611	130.776	254.406	273.58	301.847	139.946	144.15	125.607	113.402
ENSMUSG00000040105	Plpp6	74411	phospholipid phosphatase 6	chr19:28963919-28966801	+	-0.767319	0.114731	-6.68796	2.26298e-11	8.64881e-10	Yes	OK	906.894	1191.12	693.721	1035.8	1198.43	1339.14	654.369	683.037	690.418	747.061
ENSMUSG00000022240	Ctnnd2	18163	catenin (cadherin associated protein), delta 2	chr15:30172592-31029343	+	-2.49766	0.373511	-6.68696	2.2785e-11	8.68929e-10	Yes	OK	171.667	354.417	34.6048	537.369	261.396	264.485	11.5818	46.0945	59.8531	20.8899
ENSMUSG00000025533	Asl	109900	argininosuccinate lyase	chr5:130011502-130024331	-	1.00886	0.150996	6.68135	2.36752e-11	9.00935e-10	Yes	OK	2046.32	1274.68	2625.05	1432.98	1084.35	1306.69	2663.8	2459.77	2199.39	3177.25
ENSMUSG00000039316	Rftn1	76438	raftlin lipid raft linker 1	chr17:49993306-50190497	-	-1.21185	0.181399	-6.68061	2.37956e-11	9.01907e-10	Yes	OK	1388.43	2086.88	864.592	2119.62	2527.57	1613.46	835.816	805.397	730.882	1086.27
ENSMUSG00000009248	Ascl2	17173	achaete-scute family bHLH transcription factor 2	chr7:142966821-142969264	-	-1.49844	0.224298	-6.68056	2.38029e-11	9.01907e-10	Yes	OK	85.828	139.535	45.5481	154.461	110.761	153.382	44.3967	37.7137	46.3651	53.7168
ENSMUSG00000039145	Camk1d	227541	calcium/calmodulin-dependent protein kinase ID	chr2:5293456-5714762	-	1.00573	0.150562	6.67982	2.39235e-11	9.04533e-10	Yes	OK	989.404	616.995	1268.71	516.601	666.781	667.604	1202.57	1276.4	1516.56	1079.31
ENSMUSG00000020288	Ahsa2	268390	AHA1, activator of heat shock protein ATPase 2	chr11:23487881-23498039	-	0.582977	0.0873349	6.67519	2.46909e-11	9.31554e-10	Yes	OK	754.947	586.239	881.478	604.864	582.603	571.249	913.028	820.482	907.07	885.332
ENSMUSG00000064289	Tank	21353	TRAF family member-associated Nf-kappa B activator	chr2:61578585-61654169	+	0.663093	0.0993864	6.67187	2.52556e-11	9.48805e-10	Yes	OK	655.521	490.137	779.559	519.197	511.716	439.498	758.605	762.654	810.125	786.852
ENSMUSG00000037820	Tgm2	21817	transglutaminase 2, C polypeptide	chr2:158116404-158146392	-	0.772413	0.115804	6.67001	2.55777e-11	9.58867e-10	Yes	OK	9194.47	6499.81	11215.5	7027.33	5944.54	6527.57	12862.5	11138.1	9818.44	11042.8
ENSMUSG00000007908	Hmgcll1	208982	3-hydroxymethyl-3-methylglutaryl-Coenzyme A lyase-like 1	chr9:76014976-76136350	+	-1.78908	0.268428	-6.66504	2.64592e-11	9.89808e-10	Yes	OK	110.118	193.326	47.7114	210.275	192.724	176.979	32.815	68.7227	56.4811	32.8269
ENSMUSG00000049858	Suox	211389	sulfite oxidase	chr10:128669886-128673918	-	1.42755	0.214223	6.66386	2.66736e-11	9.95721e-10	Yes	OK	806.033	387.478	1119.95	398.483	358.866	405.085	1390.78	799.53	869.978	1419.52
ENSMUSG00000039715	Wdr34	71820	WD repeat domain 34	chr2:30031557-30048879	-	-0.731412	0.109773	-6.66297	2.68354e-11	9.99646e-10	Yes	OK	841.134	1093.06	652.186	1213.62	970.266	1095.3	598.39	657.056	682.831	670.465
ENSMUSG00000021461	Fancc	14088	Fanconi anemia, complementation group C	chr13:63311536-63431745	-	-1.21832	0.182921	-6.66034	2.73188e-11	1.01551e-09	Yes	OK	478.455	720.967	296.571	946.236	590.356	626.309	290.509	284.948	331.3	279.526
ENSMUSG00000003233	Dvl3	13544	dishevelled segment polarity protein 3	chr16:20517063-20532187	+	0.518089	0.077817	6.65779	2.77983e-11	1.03116e-09	Yes	OK	2826.21	2262.63	3248.9	2388.3	2133.26	2266.31	3425.3	3223.26	3296.14	3050.92
ENSMUSG00000032667	Pon2	330260	paraoxonase 2	chr6:5264623-5298373	-	-0.521047	0.0783062	-6.65397	2.85296e-11	1.05607e-09	Yes	OK	2554.08	3093.46	2149.55	3145.03	3073.62	3061.74	2113.67	2103.59	2022.36	2358.57
ENSMUSG00000032281	Acsbg1	94180	acyl-CoA synthetase bubblegum family member 1	chr9:54604996-54661885	-	2.67283	0.401777	6.65252	2.8811e-11	1.06426e-09	Yes	OK	79.8421	6.80356	134.621	0	6.64566	13.765	176.622	58.6657	117.177	186.019
ENSMUSG00000034675	Dbn1	56320	drebrin 1	chr13:55473427-55488076	-	1.02733	0.154479	6.65032	2.92457e-11	1.07806e-09	Yes	OK	1631.17	1005.06	2100.75	1048.78	805.233	1161.18	2402.25	2015.59	1772.83	2212.34
ENSMUSG00000044548	Dact1	59036	dishevelled-binding antagonist of beta-catenin 1	chr12:71309883-71320107	+	1.07506	0.1617	6.64853	2.96032e-11	1.08897e-09	Yes	OK	490.565	293.61	638.281	251.81	278.01	351.008	646.648	525.477	683.674	697.324
ENSMUSG00000021175	Cdca7l	217946	cell division cycle associated 7 like	chr12:117843860-117878706	+	-1.01558	0.152803	-6.64633	3.00489e-11	1.10306e-09	Yes	OK	548.559	778.795	375.883	789.179	907.133	640.074	396.675	418.203	335.515	353.138
ENSMUSG00000022041	Chrna2	110902	cholinergic receptor, nicotinic, alpha polypeptide 2 (neuronal)	chr14:66140959-66152948	+	2.61958	0.394416	6.64167	3.10159e-11	1.1362e-09	Yes	OK	37.9863	3.82148	63.6099	5.19197	3.32283	2.94965	117.748	41.9041	37.0921	57.6958
ENSMUSG00000045625	Pigz	239827	phosphatidylinositol glycan anchor biosynthesis, class Z	chr16:31933850-31946046	+	-1.78346	0.269101	-6.62747	3.41483e-11	1.24836e-09	Yes	OK	71.7425	125.729	31.2529	93.4554	145.097	138.634	32.815	33.5233	38.7781	19.8951
ENSMUSG00000037014	Sstr4	20608	somatostatin receptor 4	chr2:148395376-148396764	+	2.41683	0.36471	6.62671	3.43258e-11	1.25225e-09	Yes	OK	22.3282	3.44325	36.492	0	4.43044	5.8993	40.5361	33.5233	37.0921	34.8164
ENSMUSG00000046591	Ticrr	77011	TOPBP1-interacting checkpoint and replication regulator	chr7:79660195-79698145	+	-2.35452	0.355785	-6.61784	3.64492e-11	1.32698e-09	Yes	OK	50.844	102.092	12.4081	157.057	103.008	46.2112	9.65146	13.4093	12.645	13.9266
ENSMUSG00000017765	Slc12a4	20498	solute carrier family 12, member 4	chr8:105943589-105966115	-	0.915125	0.138308	6.61659	3.67589e-11	1.3355e-09	Yes	OK	2536.71	1663.45	3191.65	1845.74	1481.98	1662.62	3874.1	3020.45	2768.42	3103.64
ENSMUSG00000012443	Kif11	16551	kinesin family member 11	chr19:37376402-37421859	+	-2.11976	0.320668	-6.61045	3.83152e-11	1.38918e-09	Yes	OK	138.254	262.863	44.7971	330.988	301.27	156.331	26.0589	67.8846	51.4231	33.8217
ENSMUSG00000027663	Zmat3	22401	zinc finger matrin type 3	chr3:32334793-32365665	-	0.802754	0.121569	6.60326	4.02204e-11	1.45249e-09	Yes	OK	981.429	682.894	1205.33	654.188	764.251	630.242	1379.19	1208.51	1108.55	1125.07
ENSMUSG00000044134	Fam109a	231717	family with sequence similarity 109, member A	chr5:121849027-121854599	+	-0.84795	0.128414	-6.60324	4.02258e-11	1.45249e-09	Yes	OK	930.527	1254.89	687.256	1416.11	1021.22	1327.34	670.776	711.531	702.22	664.497
ENSMUSG00000079056	Kcnip3	56461	Kv channel interacting protein 3, calsenilin	chr2:127456497-127522094	-	0.616031	0.0933506	6.59911	4.13628e-11	1.49022e-09	Yes	OK	864.659	660.266	1017.95	668.466	628.015	684.319	1067.45	949.547	974.51	1080.3
ENSMUSG00000023050	Map3k12	26404	mitogen-activated protein kinase kinase kinase 12	chr15:102497646-102517004	-	0.786108	0.119128	6.59884	4.14395e-11	1.49022e-09	Yes	OK	1021.11	716.821	1249.33	703.511	749.852	697.1	1165.9	1187.56	1482	1161.87
ENSMUSG00000039741	Bahcc1	268515	BAH domain and coiled-coil containing 1	chr11:120232946-120292297	+	1.38111	0.209468	6.59344	4.29754e-11	1.54231e-09	Yes	OK	1198.69	593.579	1652.53	416.655	633.553	730.53	1686.11	1759.97	1963.35	1200.67
ENSMUSG00000030994	D7Ertd443e	71007	DNA segment, Chr 7, ERATO Doi 443, expressed	chr7:134266261-134364884	-	-2.42623	0.36808	-6.59157	4.35199e-11	1.55868e-09	Yes	OK	70.8393	144.7	15.4436	129.799	179.433	124.868	8.68631	15.0855	32.0341	5.96853
ENSMUSG00000028716	Pdzk1ip1	67182	PDZK1 interacting protein 1	chr4:115088707-115093894	+	1.7145	0.260132	6.59089	4.37184e-11	1.56262e-09	Yes	OK	1137.38	440.588	1659.97	442.615	386.556	492.591	2069.27	1169.96	1019.19	2381.44
ENSMUSG00000035725	Prkx	19108	protein kinase, X-linked	chrX:77762029-77795960	-	0.608347	0.0923537	6.58715	4.48358e-11	1.59932e-09	Yes	OK	1147.75	879.706	1348.79	799.563	971.374	868.18	1384.02	1364.4	1355.55	1291.19
ENSMUSG00000018906	P4ha2	18452	procollagen-proline, 2-oxoglutarate 4-dioxygenase (proline 4-hydroxylase), alpha II polypeptide	chr11:54100923-54131667	+	1.21689	0.184811	6.58451	4.56384e-11	1.62467e-09	Yes	OK	1324.13	729.283	1770.26	837.205	601.432	749.211	2259.41	1723.93	1326.04	1771.66
ENSMUSG00000046179	E2f8	108961	E2F transcription factor 8	chr7:48866428-48881041	-	-2.40914	0.365911	-6.58394	4.58153e-11	1.62769e-09	Yes	OK	79.3118	161.308	17.8147	272.578	148.42	62.9259	12.5469	19.2759	18.546	20.8899
ENSMUSG00000029407	Uso1	56041	USO1 vesicle docking factor	chr5:92137937-92202795	+	0.66839	0.101526	6.58342	4.59754e-11	1.63009e-09	Yes	OK	2930.87	2182.94	3491.82	2383.11	2055.72	2109.98	3808.47	3448.71	3114.05	3596.04
ENSMUSG00000053054	Adh6a	69117	alcohol dehydrogenase 6A (class V)	chr3:138313285-138331134	+	2.27977	0.346768	6.57434	4.88698e-11	1.72579e-09	Yes	OK	149.661	31.9034	237.979	54.5157	16.6142	24.5804	329.115	202.816	131.508	288.479
ENSMUSG00000031230	Fgf16	80903	fibroblast growth factor 16	chrX:105764476-105776532	+	-1.87811	0.285739	-6.57282	4.93719e-11	1.74004e-09	Yes	OK	84.0222	150.962	33.8176	188.209	141.774	122.902	22.1984	50.2849	26.9761	35.8112
ENSMUSG00000022701	Ccdc191	212153	coiled-coil domain containing 191	chr16:43889901-43964314	+	-0.802136	0.122306	-6.55843	5.43755e-11	1.91257e-09	Yes	OK	549.74	730.877	413.887	704.809	798.587	689.235	357.104	442.507	445.105	410.834
ENSMUSG00000025504	Eps8l2	98845	EPS8-like 2	chr7:141339001-141363016	+	-1.20991	0.184505	-6.55764	5.4667e-11	1.919e-09	Yes	OK	617.455	928.464	384.198	868.356	1100.96	816.07	286.648	459.269	430.774	360.101
ENSMUSG00000050567	Maml1	103806	mastermind like 1 (Drosophila)	chr11:50255634-50292336	-	0.609101	0.0929587	6.55238	5.66254e-11	1.97987e-09	Yes	OK	1652.38	1266.13	1942.07	1166.89	1316.95	1314.56	2019.09	1972.84	2026.58	1749.77
ENSMUSG00000024042	Sik1	17691	salt inducible kinase 1	chr17:31844249-31855792	-	0.797029	0.121648	6.5519	5.681e-11	1.9824e-09	Yes	OK	960.616	670.139	1178.47	684.042	560.451	765.926	1124.39	1249.58	1170.09	1169.83
ENSMUSG00000054662	Ano9	71345	anoctamin 9	chr7:141101218-141117806	-	-1.76476	0.269383	-6.55114	5.70985e-11	1.98854e-09	Yes	OK	522.326	911.628	230.349	1329.14	811.878	593.863	217.158	294.167	153.426	256.647
ENSMUSG00000057719	Sh3rf2	269016	SH3 domain containing ring finger 2	chr18:42053709-42158695	+	0.994524	0.151868	6.54861	5.80743e-11	2.01854e-09	Yes	OK	1045.85	656.714	1337.7	782.689	619.154	568.299	1580.91	1271.37	1156.6	1341.93
ENSMUSG00000041488	Stx3	20908	syntaxin 3	chr19:11775117-11819403	-	0.575785	0.0879383	6.5476	5.84701e-11	2.0283e-09	Yes	OK	1496.81	1166.2	1744.76	1269.44	1078.81	1150.36	1802.89	1687.9	1670.83	1817.42
ENSMUSG00000031642	Sh3rf1	59009	SH3 domain containing ring finger 1	chr8:61224170-61396072	+	0.915464	0.139936	6.54204	6.06849e-11	2.10101e-09	Yes	OK	1543.63	1011.09	1943.03	874.846	1114.26	1044.18	2022.95	1962.79	1584	2202.39
ENSMUSG00000022261	Sdc2	15529	syndecan 2	chr15:32920722-33034721	+	-0.896342	0.13705	-6.54027	6.14064e-11	2.11768e-09	Yes	OK	2892.16	3959.61	2091.58	3827.78	3996.26	4054.78	1719.89	2150.52	2555.14	1940.77
ENSMUSG00000067377	Tspan6	56496	tetraspanin 6	chrX:133891069-133898429	-	-0.839857	0.128461	-6.53783	6.2418e-11	2.14419e-09	Yes	OK	362.855	487.856	269.104	491.939	430.86	540.769	291.474	266.51	258.801	259.631
ENSMUSG00000030711	Sult1a1	20887	sulfotransferase family 1A, phenol-preferring, member 1	chr7:126672869-126676357	-	1.48657	0.227477	6.53504	6.35938e-11	2.18034e-09	Yes	OK	925.315	426.129	1299.71	565.924	364.404	348.059	1452.54	1047.6	989.684	1708.99
ENSMUSG00000005233	Spc25	66442	SPC25, NDC80 kinetochore complex component, homolog (S. cerevisiae)	chr2:69193894-69206213	-	-2.24323	0.344176	-6.5177	7.13936e-11	2.44302e-09	Yes	OK	174.621	342.404	48.7838	515.303	382.126	129.785	40.5361	64.5323	52.2661	37.8007
ENSMUSG00000002055	Spag5	54141	sperm associated antigen 5	chr11:78301590-78322454	+	-2.20566	0.338594	-6.51416	7.30984e-11	2.49652e-09	Yes	OK	112.486	218.704	32.8232	354.352	209.338	92.4223	29.9195	32.6852	32.8771	35.8112
ENSMUSG00000040146	Rgl3	71746	ral guanine nucleotide dissociation stimulator-like 3	chr9:21971526-21989453	-	-0.985957	0.151377	-6.51325	7.35428e-11	2.50684e-09	Yes	OK	1619.05	2278.66	1124.35	2481.76	2587.38	1766.84	1028.85	1149.85	1050.38	1268.31
ENSMUSG00000054342	Kcnn4	16534	potassium intermediate/small conductance calcium-activated channel, subfamily N, member 4	chr7:24370262-24385212	+	-1.82155	0.279847	-6.50909	7.5606e-11	2.57221e-09	Yes	OK	225.476	399.629	94.8608	598.374	374.372	226.14	91.6889	111.465	92.7302	83.5595
ENSMUSG00000038459	Abhd17c	70178	abhydrolase domain containing 17C	chr7:84109355-84151893	-	-0.883258	0.135716	-6.50815	7.60843e-11	2.5835e-09	Yes	OK	1305.8	1780.83	949.526	2133.9	1535.15	1673.43	912.063	1020.78	861.548	1003.71
ENSMUSG00000033862	Cdk10	234854	cyclin-dependent kinase 10	chr8:123224840-123232256	+	-0.602977	0.0927117	-6.50379	7.83224e-11	2.65439e-09	Yes	OK	1693.55	2109.22	1381.8	2175.43	1891.8	2260.41	1455.44	1361.88	1402.75	1307.11
ENSMUSG00000020495	Smg8	74133	smg-8 homolog, nonsense mediated mRNA decay factor (C. elegans)	chr11:87077731-87086777	-	0.554526	0.0852986	6.501	7.97888e-11	2.69891e-09	Yes	OK	679.504	534.469	788.281	520.495	563.774	519.138	810.723	785.283	766.288	790.831
ENSMUSG00000029860	Zyx	22793	zyxin	chr6:42349827-42358562	+	0.874387	0.134526	6.49978	8.04373e-11	2.71564e-09	Yes	OK	7907.92	5296.77	9866.28	4566.33	4861.3	6462.68	10468	10231.3	9555.42	9210.44
ENSMUSG00000022255	Mtdh	67154	metadherin	chr15:34082718-34142385	+	0.429121	0.0660494	6.49697	8.19562e-11	2.76164e-09	Yes	OK	4233.2	3529.29	4761.14	3351.41	3729.32	3507.13	4777.47	4797.18	4858.22	4611.69
ENSMUSG00000073609	D2hgdh	98314	D-2-hydroxyglutarate dehydrogenase	chr1:93825239-93852361	+	-0.877052	0.135116	-6.49111	8.52086e-11	2.86577e-09	Yes	OK	401.531	546.628	292.708	515.303	567.096	557.484	244.182	324.338	317.812	284.5
ENSMUSG00000038151	Prdm1	12142	PR domain containing 1, with ZNF domain	chr10:44437173-44458748	-	-0.586668	0.0904558	-6.48569	8.83288e-11	2.96506e-09	Yes	OK	2214.03	2742.4	1817.75	2573.92	3027.1	2626.17	1843.43	1927.59	1738.27	1761.71
ENSMUSG00000068101	Cenpm	66570	centromere protein M	chr15:82233775-82244747	-	-2.56381	0.395464	-6.48303	8.98969e-11	3.00849e-09	Yes	OK	47.9991	101.989	7.5064	184.315	76.4251	45.228	7.72117	11.7331	7.58701	2.98427
ENSMUSG00000042719	Naa25	231713	N(alpha)-acetyltransferase 25, NatB auxiliary subunit	chr5:121397981-121440113	+	0.932356	0.143817	6.48292	8.99634e-11	3.00849e-09	Yes	OK	1243	807.024	1569.98	769.709	950.33	701.033	1748.84	1704.66	1352.17	1474.23
ENSMUSG00000026605	Cenpf	108000	centromere protein F	chr1:189640613-189688086	-	-2.27319	0.350683	-6.48219	9.04028e-11	3.01747e-09	Yes	OK	230.634	455.888	61.6934	589.288	574.85	203.526	42.4664	83.8082	87.6722	32.8269
ENSMUSG00000015053	Gata2	14461	GATA binding protein 2	chr6:88198663-88207032	+	0.809803	0.124948	6.48114	9.10298e-11	3.03267e-09	Yes	OK	12336	8549.89	15175.6	9152.14	8510.88	7986.67	16112.1	13426.1	13563.1	17601.2
ENSMUSG00000059325	Hopx	74318	HOP homeobox	chr5:77086985-77115123	-	1.6187	0.24979	6.48023	9.15855e-11	3.04543e-09	Yes	OK	624.857	259.873	898.596	236.234	207.123	336.26	1097.37	854.005	537.835	1105.17
ENSMUSG00000029861	Fam131b	76156	family with sequence similarity 131, member B	chr6:42315304-42324640	-	1.32831	0.205009	6.47928	9.21642e-11	3.05892e-09	Yes	OK	210.236	107.22	287.498	90.8594	85.286	145.516	317.533	274.053	279.877	278.532
ENSMUSG00000037971	1110032A03Rik	68721	RIKEN cDNA 1110032A03 gene	chr9:50762827-50765933	-	-0.833016	0.12859	-6.47808	9.28943e-11	3.07736e-09	Yes	OK	550.714	739.624	409.032	746.345	758.713	713.815	342.627	455.078	448.477	389.944
ENSMUSG00000024989	Cep55	74107	centrosomal protein 55	chr19:38055041-38074425	+	-2.17881	0.33651	-6.47472	9.4986e-11	3.13328e-09	Yes	OK	62.7436	121.535	18.6501	164.845	124.052	75.7077	19.3029	29.3329	16.017	9.94755
ENSMUSG00000029659	Medag	70717	mesenteric estrogen dependent adipogenesis	chr5:149411805-149431703	+	1.43794	0.222087	6.47464	9.50365e-11	3.13328e-09	Yes	OK	454.797	215.987	633.904	211.573	156.173	280.217	812.653	572.41	504.958	645.596
ENSMUSG00000015968	Cacna1d	12289	calcium channel, voltage-dependent, L type, alpha 1D subunit	chr14:30039940-30353486	-	0.669247	0.103366	6.47452	9.51147e-11	3.13328e-09	Yes	OK	1409.19	1049.28	1679.12	1065.65	1092.1	990.099	1680.32	1824.5	1748.39	1463.29
ENSMUSG00000034127	Tspan8	216350	tetraspanin 8	chr10:115817283-115849893	+	-1.45274	0.224607	-6.46789	9.93795e-11	3.26161e-09	Yes	OK	2260.85	3639.56	1226.83	4844.1	3197.67	2876.89	845.468	1392.89	1116.13	1552.81
ENSMUSG00000021054	Sgpp1	81535	sphingosine-1-phosphate phosphatase 1	chr12:75714247-75735729	-	0.66346	0.102652	6.46321	1.02507e-10	3.35802e-09	Yes	OK	2025.61	1511.19	2411.43	1461.54	1431.03	1640.99	2488.15	2303.05	2187.59	2666.94
ENSMUSG00000040247	Tbc1d10c	108995	TBC1 domain family, member 10c	chr19:4184356-4191047	-	-1.21769	0.188535	-6.45871	1.05599e-10	3.44653e-09	Yes	OK	238.522	359.638	147.685	360.842	423.107	294.965	117.748	152.531	148.368	172.093
ENSMUSG00000030075	Cntn3	18488	contactin 3	chr6:102163305-102464667	-	-1.87103	0.289732	-6.45779	1.06241e-10	3.46108e-09	Yes	OK	431.649	774.649	174.398	778.795	1116.47	428.682	191.099	146.664	123.078	236.752
ENSMUSG00000023505	Cdca3	14793	cell division cycle associated 3	chr6:124830175-124833701	+	-2.09841	0.325249	-6.45171	1.10595e-10	3.59626e-09	Yes	OK	160.579	304.875	52.3569	511.409	254.75	148.466	42.4664	55.3134	53.9521	57.6958
ENSMUSG00000027890	Gstm4	14865	glutathione S-transferase, mu 4	chr3:108040407-108044859	-	-0.769196	0.119345	-6.44515	1.15485e-10	3.74151e-09	Yes	OK	247.736	325.864	189.14	332.286	326.745	318.562	196.89	186.892	183.774	189.004
ENSMUSG00000021959	Lats2	50523	large tumor suppressor 2	chr14:57689661-57746123	-	0.853526	0.13259	6.43733	1.21596e-10	3.93228e-09	Yes	OK	1425.07	964.26	1770.67	826.821	894.949	1171.01	1911.95	1725.61	1739.11	1706.01
ENSMUSG00000069539	Scyl2	213326	SCY1-like 2 (S. cerevisiae)	chr10:89640106-89686285	-	0.555663	0.0863794	6.43282	1.25257e-10	4.04327e-09	Yes	OK	1561.73	1228.27	1811.83	1244.77	1319.16	1120.87	1901.34	1789.3	1738.27	1818.41
ENSMUSG00000027997	Casp6	12368	caspase 6	chr3:129901414-129914112	+	-0.697979	0.108652	-6.42401	1.32731e-10	4.2689e-09	Yes	OK	669.951	861.282	526.454	811.245	900.487	872.113	492.224	538.048	590.101	485.441
ENSMUSG00000036768	Kif15	209737	kinesin family member 15	chr9:122951080-123018733	+	-1.78027	0.277162	-6.42322	1.33423e-10	4.28338e-09	Yes	OK	139.96	245.87	60.528	277.77	321.207	138.634	59.839	72.075	56.4811	53.7168
ENSMUSG00000043733	Ptpn11	19247	protein tyrosine phosphatase, non-receptor type 11	chr5:121130532-121191397	-	0.556693	0.0866907	6.4216	1.34852e-10	4.32139e-09	Yes	OK	4792.76	3766.33	5562.59	3681.1	3868.88	3749	5992.59	5884.17	5104.37	5269.22
ENSMUSG00000035596	Mboat7	77582	membrane bound O-acyltransferase domain containing 7	chr7:3677788-3693525	-	-0.415365	0.0647367	-6.41623	1.39691e-10	4.46834e-09	Yes	OK	1776.76	2074.94	1553.13	2092.36	2004.77	2127.68	1540.37	1614.15	1530.05	1527.94
ENSMUSG00000056758	Hmga2	15364	high mobility group AT-hook 2	chr10:120361274-120476935	-	-1.31604	0.205132	-6.4156	1.40272e-10	4.47883e-09	Yes	OK	847.873	1314.41	497.968	1183.77	1607.14	1152.33	495.12	457.593	366.706	672.455
ENSMUSG00000020774	Aspa	11484	aspartoacylase	chr11:73304987-73324637	-	-1.70634	0.265982	-6.41524	1.40602e-10	4.48123e-09	Yes	OK	612.955	1055.92	280.728	1521.25	828.492	818.036	295.335	170.131	293.365	364.081
ENSMUSG00000036737	Oxsr1	108737	oxidative-stress responsive 1	chr9:119238432-119322427	-	0.586273	0.0914184	6.41307	1.4262e-10	4.53736e-09	Yes	OK	3014.64	2335.95	3523.65	2427.24	2318.23	2262.38	3749.59	3389.2	3174.74	3781.07
ENSMUSG00000026708	Cenpl	70454	centromere protein L	chr1:161070766-161086724	+	-0.971497	0.151507	-6.41224	1.43399e-10	4.55394e-09	Yes	OK	157.097	220.337	109.667	236.234	201.585	223.19	108.096	109.789	116.334	104.449
ENSMUSG00000036225	Kctd1	106931	potassium channel tetramerisation domain containing 1	chr18:14968684-15151446	-	-0.897953	0.140083	-6.41013	1.45399e-10	4.60918e-09	Yes	OK	2343.54	3211.07	1692.9	3042.49	3810.18	2780.54	1451.58	1907.47	1704.55	1708
ENSMUSG00000044628	Rnf208	68846	ring finger protein 208	chr2:25242928-25244261	+	-1.43384	0.223727	-6.4089	1.46572e-10	4.63286e-09	Yes	OK	249.729	400.232	136.852	524.389	348.897	327.411	122.574	144.988	108.747	171.098
ENSMUSG00000033952	Aspm	12316	asp (abnormal spindle)-like, microcephaly associated (Drosophila)	chr1:139454772-139494088	+	-2.0181	0.3149	-6.40868	1.46786e-10	4.63286e-09	Yes	OK	127.368	237.499	44.7702	295.942	303.485	113.07	35.7104	44.4183	58.1671	40.785
ENSMUSG00000037104	Socs5	56468	suppressor of cytokine signaling 5	chr17:87107678-87137588	+	0.519893	0.0811253	6.40853	1.46933e-10	4.63286e-09	Yes	OK	2251.59	1799.59	2590.59	1705.56	1735.63	1957.58	2465.95	2629.9	2584.64	2681.86
ENSMUSG00000039748	Exo1	26909	exonuclease 1	chr1:175880777-175911396	+	-2.43504	0.380002	-6.40795	1.47486e-10	4.64199e-09	Yes	OK	62.724	129.478	12.6584	220.659	101.9	65.8755	5.79088	20.952	10.959	12.9318
ENSMUSG00000027007	Ssfa2	70599	sperm specific antigen 2	chr2:79635424-79672964	+	1.3234	0.206542	6.40741	1.48015e-10	4.65034e-09	Yes	OK	4678.19	2400.6	6386.38	1682.2	2782.32	2737.27	7257.9	5540.56	4993.94	7753.12
ENSMUSG00000038366	Lasp1	16796	LIM and SH3 protein 1	chr11:97799671-97838764	+	-0.550122	0.0859089	-6.40355	1.51807e-10	4.76104e-09	Yes	OK	2690.64	3292.35	2239.36	3492.9	3389.29	2994.88	2342.41	2153.03	2152.18	2309.82
ENSMUSG00000019254	Ppp1r12c	232807	protein phosphatase 1, regulatory (inhibitor) subunit 12C	chr7:4481520-4501680	-	0.69445	0.108474	6.40198	1.53376e-10	4.8017e-09	Yes	OK	7391.7	5432.59	8861.04	6022.68	4644.21	5630.88	8640.95	9077.26	8386.18	9339.76
ENSMUSG00000045193	Cirbp	12696	cold inducible RNA binding protein	chr10:80167840-80171653	+	-0.841169	0.131459	-6.39873	1.56678e-10	4.89638e-09	Yes	OK	6255.1	8418.91	4632.25	7441.39	8277.17	9538.18	3970.61	5041.9	5146.52	4369.96
ENSMUSG00000015957	Wnt11	22411	wingless-type MMTV integration site family, member 11	chr7:98835111-98854747	+	1.81436	0.28358	6.39804	1.57384e-10	4.90977e-09	Yes	OK	2032.66	715.144	3020.79	587.99	840.676	716.765	3449.43	2261.14	1584.84	4787.76
ENSMUSG00000063564	Col23a1	237759	collagen, type XXIII, alpha 1	chr11:51289919-51583925	+	1.42594	0.223114	6.39105	1.64746e-10	5.13039e-09	Yes	OK	4484.43	2145.83	6238.38	1251.26	2466.65	2719.58	6609.32	6755.78	6313.24	5275.19
ENSMUSG00000032232	Cgnl1	68178	cingulin-like 1	chr9:71626506-71771602	-	-0.739199	0.115704	-6.3887	1.67302e-10	5.20079e-09	Yes	OK	9230.67	12025.9	7134.25	12362.1	13311.3	10404.4	6642.13	7983.57	6937.06	6974.23
ENSMUSG00000021057	Akap5	238276	A kinase (PRKA) anchor protein 5	chr12:76324890-76334151	+	1.13818	0.178199	6.38714	1.69015e-10	5.2448e-09	Yes	OK	111.238	64.0327	146.642	58.4096	69.7794	63.9091	145.737	142.474	155.112	143.245
ENSMUSG00000062785	Kcnc3	16504	potassium voltage gated channel, Shaw-related subfamily, member 3	chr7:44590885-44604751	+	1.1515	0.180367	6.38417	1.72325e-10	5.33816e-09	Yes	OK	388.774	222.935	513.153	290.75	188.294	189.761	508.632	450.888	558.91	534.184
ENSMUSG00000020451	Limk2	16886	LIM motif-containing protein kinase 2	chr11:3343296-3371392	-	-0.47218	0.0740176	-6.37929	1.77911e-10	5.50153e-09	Yes	OK	3897	4642.78	3337.67	4894.73	4708.45	4325.17	3219.73	3395.91	3268.32	3466.72
ENSMUSG00000015605	Srf	20807	serum response factor	chr17:46546838-46556162	-	1.07829	0.169487	6.36209	1.99023e-10	6.14363e-09	Yes	OK	5361.84	3202.49	6981.35	3422.8	2637.22	3547.44	7824.44	7224.26	5152.43	7724.28
ENSMUSG00000045251	Zfp688	69234	zinc finger protein 688	chr7:127418965-127422034	-	-0.850663	0.133719	-6.36155	1.99722e-10	6.15444e-09	Yes	OK	482.151	651.085	355.451	711.299	570.419	671.537	376.407	318.471	393.682	333.243
ENSMUSG00000055725	Paqr3	231474	progestin and adipoQ receptor family member III	chr5:97082328-97111596	-	1.40659	0.221122	6.36113	2.0027e-10	6.16057e-09	Yes	OK	115.201	55.4934	159.982	38.9398	67.5642	59.9762	188.203	150.855	146.682	154.187
ENSMUSG00000108591	Particl	78108	promoter of Mat2a antisense radiation induced circulating long non-coding RNA	chr6:72438682-72440615	+	-1.0227	0.160888	-6.35657	2.06305e-10	6.33517e-09	Yes	OK	177.142	252.007	120.993	228.447	241.459	286.116	133.19	124.874	115.491	110.418
ENSMUSG00000032380	Dapk2	13143	death-associated protein kinase 2	chr9:66158225-66272242	+	-1.29477	0.203705	-6.35609	2.06954e-10	6.34406e-09	Yes	OK	391.791	603.881	232.724	397.185	714.409	700.05	223.914	238.015	235.197	233.768
ENSMUSG00000031486	Adgra2	78560	adhesion G protein-coupled receptor A2	chr8:27085840-27123436	+	0.916505	0.144534	6.34109	2.28147e-10	6.98162e-09	Yes	OK	7118.61	4657.72	8964.27	3722.64	4836.93	5413.59	10027.9	9174.48	7937.7	8717.04
ENSMUSG00000021396	Nxnl2	75124	nucleoredoxin-like 2	chr13:51171024-51175187	+	-1.68392	0.265578	-6.34058	2.28907e-10	6.99274e-09	Yes	OK	39.2503	67.1947	18.2919	63.6016	64.2414	73.7412	18.3378	14.2474	17.703	22.8794
ENSMUSG00000026416	Il20	58181	interleukin 20	chr1:130906984-130911296	-	2.47925	0.391661	6.33009	2.45022e-10	7.4721e-09	Yes	OK	79.4344	10.147	131.4	12.9799	6.64566	10.8154	189.169	91.3509	42.1501	202.93
ENSMUSG00000033319	Fem1c	240263	fem-1 homolog c (C.elegans)	chr18:46504605-46525971	-	0.991702	0.15668	6.32949	2.45971e-10	7.48813e-09	Yes	OK	3139.87	1970.68	4016.77	1826.27	2105.57	1980.2	3708.09	3937.31	5160.86	3260.81
ENSMUSG00000062296	Trank1	320429	tetratricopeptide repeat and ankyrin repeat containing 1	chr9:111311738-111395775	+	-1.55128	0.245222	-6.32602	2.5157e-10	7.6454e-09	Yes	OK	117.304	194.126	59.6874	192.103	227.06	163.214	64.6648	65.3704	37.0921	71.6224
ENSMUSG00000027475	Kif3b	16569	kinesin family member 3B	chr2:153291415-153333389	+	0.532592	0.0842066	6.32483	2.53511e-10	7.69114e-09	Yes	OK	1343.59	1067.48	1550.67	1030.61	1119.79	1052.04	1580.91	1531.18	1437.32	1653.28
ENSMUSG00000031821	Gins2	272551	GINS complex subunit 2 (Psf2 homolog)	chr8:120581265-120589075	-	-1.71463	0.271145	-6.32366	2.55433e-10	7.73616e-09	Yes	OK	128.636	222.582	58.1756	330.988	188.294	148.466	55.0133	54.4753	61.5391	61.6748
ENSMUSG00000028413	B4galt1	14595	UDP-Gal:betaGlcNAc beta 1,4- galactosyltransferase, polypeptide 1	chr4:40804581-40854537	-	0.74262	0.117442	6.32331	2.56015e-10	7.74051e-09	Yes	OK	4750.34	3406.62	5758.12	3456.55	3289.6	3473.7	6379.61	5710.69	4741.88	6200.31
ENSMUSG00000015189	Casd1	213819	CAS1 domain containing 1	chr6:4601065-4643381	+	-0.371772	0.0589005	-6.31186	2.75702e-10	8.32149e-09	Yes	OK	2448.05	2814.49	2173.23	2760.83	2833.27	2849.36	2163.86	2195.77	2099.07	2234.22
ENSMUSG00000020330	Hmmr	15366	hyaluronan mediated motility receptor (RHAMM)	chr11:40701387-40733437	-	-2.33121	0.369818	-6.30368	2.90666e-10	8.75817e-09	Yes	OK	61.1466	123.618	14.2928	166.143	150.635	54.0769	5.79088	15.9236	18.546	16.9108
ENSMUSG00000027469	Tpx2	72119	TPX2, microtubule-associated	chr2:152847963-152895321	+	-1.84943	0.293463	-6.30211	2.9362e-10	8.83211e-09	Yes	OK	198.996	356.581	80.8079	537.369	336.713	195.66	77.2117	98.0556	84.3002	63.6644
ENSMUSG00000040128	Pnrc1	108767	proline-rich nuclear receptor coactivator 1	chr4:33245422-33248787	-	-1.22064	0.193913	-6.29479	3.07822e-10	9.22786e-09	Yes	OK	2244.06	3388.78	1385.53	2886.73	3272.99	4006.61	1009.54	1335.9	1842.8	1353.86
ENSMUSG00000016624	Phf21b	271305	PHD finger protein 21B	chr15:84785375-84856129	-	0.843179	0.133968	6.2939	3.09596e-10	9.26533e-09	Yes	OK	267.576	182.402	331.456	199.891	177.218	170.096	361.93	312.604	322.027	329.264
ENSMUSG00000033970	Rfc3	69263	replication factor C (activator 1) 3	chr5:151642823-151651208	-	-1.12857	0.179369	-6.29187	3.13657e-10	9.37095e-09	Yes	OK	471.351	693.323	304.872	877.442	587.033	615.493	255.764	324.338	343.945	295.442
ENSMUSG00000020275	Rel	19696	reticuloendotheliosis oncogene	chr11:23741728-23770970	-	1.29571	0.205995	6.29	3.17465e-10	9.46872e-09	Yes	OK	759.609	396.183	1032.18	388.1	447.475	352.975	1247.93	880.824	726.667	1273.29
ENSMUSG00000068566	Myadm	50918	myeloid-associated differentiation marker	chr7:3289037-3299349	+	0.639761	0.101803	6.2843	3.29335e-10	9.8062e-09	Yes	OK	7208.45	5441.29	8533.82	5307.49	5335.36	5681.02	9522.13	8487.25	7421.79	8704.11
ENSMUSG00000039396	Neil3	234258	nei like 3 (E. coli)	chr8:53586866-53639065	-	-2.38578	0.380005	-6.2783	3.4229e-10	1.01748e-08	Yes	OK	67.8508	139.262	14.2926	205.083	151.743	60.9594	11.5818	25.9805	12.645	6.96329
ENSMUSG00000030208	Emp1	13730	epithelial membrane protein 1	chr6:135362930-135383173	+	-0.528157	0.0841326	-6.27768	3.43669e-10	1.01986e-08	Yes	OK	3142.36	3816.7	2636.61	3769.37	3990.72	3690.01	2531.58	2920.71	2558.51	2535.63
ENSMUSG00000041219	Arhgap11a	228482	Rho GTPase activating protein 11A	chr2:113831491-113848661	-	-1.63971	0.2614	-6.2728	3.54606e-10	1.04946e-08	Yes	OK	180.21	306.01	85.8598	364.736	356.65	196.643	75.2814	112.303	90.2012	65.6539
ENSMUSG00000021485	Mxd3	17121	Max dimerization protein 3	chr13:55325167-55329730	-	-2.40474	0.383605	-6.26878	3.6389e-10	1.07445e-08	Yes	OK	38.6514	79.8208	7.7744	145.375	49.8425	44.2447	8.68631	5.02849	8.43002	8.9528
ENSMUSG00000024695	Gm44505	664779	predicted readthrough transcript (NMD candidate), 44505	chr19:12763527-12796123	-	0.576215	0.0919449	6.26696	3.68164e-10	1.08525e-08	Yes	OK	5064.31	3942.21	5905.89	3800.52	4273.16	3752.94	6416.29	5585.81	5549.48	6071.99
ENSMUSG00000024695	Zfp91	109910	zinc finger protein 91	chr19:12766938-12796123	-	0.576215	0.0919449	6.26696	3.68164e-10	1.08525e-08	Yes	OK	5064.31	3942.21	5905.89	3800.52	4273.16	3752.94	6416.29	5585.81	5549.48	6071.99
ENSMUSG00000028047	Thbs3	21827	thrombospondin 3	chr3:89215186-89226837	+	0.443701	0.0708674	6.26101	3.82503e-10	1.12564e-08	Yes	OK	2869.77	2376.53	3239.71	2372.73	2329.3	2427.56	3310.45	3384.17	3010.36	3253.85
ENSMUSG00000034353	Ramp1	51801	receptor (calcitonin) activity modifying protein 1	chr1:91179821-91206790	+	1.2813	0.204748	6.25792	3.90154e-10	1.14625e-08	Yes	OK	1472.07	774.131	1995.52	581.5	626.907	1113.98	1847.29	1974.52	2142.91	2017.36
ENSMUSG00000032202	Rab27a	11891	RAB27A, member RAS oncogene family	chr9:73044809-73097614	+	1.03384	0.165287	6.25484	3.97921e-10	1.16712e-08	Yes	OK	614.753	375.963	793.846	315.412	344.467	468.011	740.267	761.816	933.203	740.098
ENSMUSG00000041263	Rusc1	72296	RUN and SH3 domain containing 1	chr3:89083978-89093363	-	-1.10861	0.177299	-6.25277	4.03245e-10	1.18078e-08	Yes	OK	334.731	489.339	218.775	582.798	423.107	462.112	186.273	228.796	196.419	263.61
ENSMUSG00000026491	Ahctf1	226747	AT hook containing transcription factor 1	chr1:179744903-179804015	-	0.674378	0.107938	6.24784	4.16165e-10	1.21659e-08	Yes	OK	4251.37	3154.96	5073.68	2934.76	3620.78	2909.34	5199.24	5202.81	5267.07	4625.61
ENSMUSG00000031289	Il13ra2	16165	interleukin 13 receptor, alpha 2	chrX:147383477-147429192	-	1.9896	0.318529	6.24623	4.20488e-10	1.2272e-08	Yes	OK	285.175	83.3289	436.56	144.077	67.5642	38.3454	505.736	421.555	324.556	494.393
ENSMUSG00000039200	Atf7ip2	75329	activating transcription factor 7 interacting protein 2	chr16:10192905-10243051	+	2.46379	0.39493	6.23853	4.41696e-10	1.28697e-08	Yes	OK	109.122	13.8376	180.586	24.6618	9.96849	6.88251	285.683	77.9416	96.1022	262.615
ENSMUSG00000047878	A4galt	239559	alpha 1,4-galactosyltransferase	chr15:83226721-83251774	-	-0.690348	0.110706	-6.23589	4.49224e-10	1.30675e-08	Yes	OK	2268.01	2908.92	1787.33	3244.98	2997.19	2484.59	1847.29	1731.48	1694.43	1876.11
ENSMUSG00000039304	Tnfsf10	22035	tumor necrosis factor (ligand) superfamily, member 10	chr3:27317076-27339665	+	-1.34602	0.216336	-6.2219	4.91158e-10	1.42638e-08	Yes	OK	2198.85	3443.73	1265.19	2829.62	4829.18	2672.38	960.32	1453.23	1402.75	1244.44
ENSMUSG00000047161	Chst9	71367	carbohydrate (N-acetylgalactosamine 4-0) sulfotransferase 9	chr18:15452174-15718046	-	-1.3468	0.216502	-6.2207	4.94955e-10	1.43504e-08	Yes	OK	356.156	558.134	204.672	585.394	618.046	470.961	128.364	232.149	234.354	223.82
ENSMUSG00000019838	Slc16a10	72472	solute carrier family 16 (monocarboxylic acid transporters), member 10	chr10:40075401-40142254	-	-0.804366	0.129449	-6.21378	5.17234e-10	1.49718e-08	Yes	OK	410.595	546.431	308.718	610.056	497.317	531.92	306.916	294.167	286.621	347.17
ENSMUSG00000052369	Tmem106c	380967	transmembrane protein 106C	chr15:97964228-97970286	+	-0.782242	0.125952	-6.21062	5.27772e-10	1.52518e-08	Yes	OK	1050.7	1387.95	797.762	1209.73	1309.2	1644.92	811.688	793.663	839.63	746.067
ENSMUSG00000063870	Chd4	107932	chromodomain helicase DNA binding protein 4	chr6:125096162-125130501	+	0.537889	0.0867093	6.20335	5.52725e-10	1.59468e-08	Yes	OK	14722.1	11671	17010.5	11326.3	12765.2	10921.6	17740.3	17569.5	16430.9	16301.1
ENSMUSG00000032666	1700025G04Rik	69399	RIKEN cDNA 1700025G04 gene	chr1:151884523-152090320	-	-1.14398	0.184428	-6.20289	5.5435e-10	1.59676e-08	Yes	OK	1741.8	2573.27	1118.2	2646.61	3141.18	1932.02	994.1	1184.21	941.633	1352.87
ENSMUSG00000075327	Zbtb2	381990	zinc finger and BTB domain containing 2	chr10:4367073-4388108	-	0.545936	0.0880551	6.19994	5.64843e-10	1.62434e-08	Yes	OK	566.676	447.381	656.147	433.529	456.335	452.28	662.09	672.142	656.698	633.659
ENSMUSG00000005615	Pcyt1a	13026	phosphate cytidylyltransferase 1, choline, alpha isoform	chr16:32430920-32475065	+	0.84262	0.13599	6.19618	5.78511e-10	1.66094e-08	Yes	OK	1369.81	931.831	1698.3	768.411	1047.8	979.284	1675.49	1772.54	1868.93	1476.22
ENSMUSG00000026028	Trak2	70827	trafficking protein, kinesin binding 2	chr1:58900449-58973482	-	0.635277	0.102595	6.19205	5.93859e-10	1.70224e-08	Yes	OK	2005.23	1516.44	2371.82	1391.45	1652.55	1505.3	2591.42	2430.44	2138.7	2326.73
ENSMUSG00000041261	Car8	12319	carbonic anhydrase 8	chr4:8141492-8239041	-	-0.970555	0.156819	-6.18902	6.05405e-10	1.73252e-08	Yes	OK	682.737	956.748	477.228	808.649	1031.19	1030.41	446.863	424.069	445.105	592.874
ENSMUSG00000020325	Fstl3	83554	follistatin-like 3	chr10:79777273-79782630	+	1.41287	0.228345	6.18745	6.11464e-10	1.74703e-08	Yes	OK	185.644	89.4073	257.821	105.137	86.3936	76.6909	327.184	266.51	182.931	254.657
ENSMUSG00000079685	Ulbp1	77777	UL16 binding protein 1	chr10:7444872-7473477	-	-1.99371	0.322489	-6.18226	6.3192e-10	1.80255e-08	Yes	OK	127.509	237.764	44.8175	351.756	242.567	118.969	45.3619	53.6372	51.4231	28.8479
ENSMUSG00000047330	Kcne4	57814	potassium voltage-gated channel, Isk-related subfamily, gene 4	chr1:78816948-78820025	+	1.09145	0.176571	6.18135	6.35565e-10	1.81003e-08	Yes	OK	1041.68	615.898	1361.01	503.621	560.451	783.623	1143.7	1389.54	1612.66	1298.16
ENSMUSG00000060548	Tnfrsf19	29820	tumor necrosis factor receptor superfamily, member 19	chr14:60963833-61046855	-	-1.01881	0.165182	-6.16782	6.92398e-10	1.96569e-08	Yes	OK	2963.19	4217.28	2022.62	4344.38	4309.71	3997.76	1536.51	2232.65	2524.79	1796.53
ENSMUSG00000044786	Zfp36	22695	zinc finger protein 36	chr7:28376783-28379228	-	0.724473	0.11746	6.1678	6.92451e-10	1.96569e-08	Yes	OK	1736.52	1255.86	2097.03	1138.34	1174.07	1455.16	1938.98	2053.3	2309.82	2086
ENSMUSG00000020634	Ubxn2a	217379	UBX domain protein 2A	chr12:4879031-4907520	-	0.870818	0.14125	6.16506	7.04549e-10	1.9941e-08	Yes	OK	1039.1	696.606	1295.96	648.996	852.86	587.963	1385.95	1350.15	1234.15	1213.6
ENSMUSG00000033863	Klf9	16601	Kruppel-like factor 9	chr19:23141225-23166911	+	1.36737	0.221795	6.16503	7.04718e-10	1.9941e-08	Yes	OK	2613.69	1295.9	3602.03	872.25	1583.88	1431.56	3250.61	4036.2	4482.24	2639.09
ENSMUSG00000074575	Kcng1	241794	potassium voltage-gated channel, subfamily G, member 1	chr2:168261697-168269331	-	1.40106	0.227467	6.1594	7.30192e-10	2.06288e-08	Yes	OK	529.674	256.343	734.672	211.573	253.643	303.814	719.999	723.265	1004.01	491.409
ENSMUSG00000043019	Edem3	66967	ER degradation enhancer, mannosidase alpha-like 3	chr1:151755373-151822328	+	0.863193	0.140168	6.15826	7.3548e-10	2.0745e-08	Yes	OK	1427.74	960.368	1778.27	759.325	1094.32	1027.46	1760.43	1832.05	1922.04	1598.57
ENSMUSG00000003617	Cp	12870	ceruloplasmin	chr3:19957053-19992998	+	-1.44491	0.2347	-6.15643	7.44052e-10	2.09533e-08	Yes	OK	1364.16	2197.83	738.913	1434.28	3206.53	1952.67	650.508	652.866	895.268	757.009
ENSMUSG00000052013	Btla	208154	B and T lymphocyte associated	chr16:45224336-45252895	+	1.62804	0.264547	6.15405	7.55294e-10	2.1236e-08	Yes	OK	78.2325	31.5993	113.207	18.1719	43.1968	33.4294	131.26	103.922	117.177	100.47
ENSMUSG00000020926	Adam11	11488	a disintegrin and metallopeptidase domain 11	chr11:102761434-102780262	+	0.732227	0.118988	6.15378	7.56558e-10	2.12378e-08	Yes	OK	757.713	545.347	916.986	476.363	529.438	630.242	888.899	983.07	892.739	903.238
ENSMUSG00000072791	Abcb5	77706	ATP-binding cassette, sub-family B (MDR/TAP), member 5	chr12:118867823-118966421	-	2.60418	0.423822	6.14452	8.02067e-10	2.24795e-08	Yes	OK	14.1802	0	24.8154	0	0	0	14.4772	41.066	16.86	26.8584
ENSMUSG00000024081	Cebpz	12607	CCAAT/enhancer binding protein zeta	chr17:78919002-78937070	-	0.408758	0.0665709	6.14019	8.24241e-10	2.30279e-08	Yes	OK	1905.85	1604.41	2131.93	1673.11	1625.97	1514.15	2157.1	2125.38	2118.46	2126.79
ENSMUSG00000039037	St6galnac5	26938	ST6 (alpha-N-acetyl-neuraminyl-2,3-beta-galactosyl-1,3)-N-acetylgalactosaminide alpha-2,6-sialyltransferase 5	chr3:152820709-152982207	-	-1.91646	0.312187	-6.13881	8.31417e-10	2.31917e-08	Yes	OK	236.792	433.089	89.57	329.69	640.199	329.377	65.6299	78.7797	149.211	64.6591
ENSMUSG00000043015	Nemp2	227094	nuclear envelope integral membrane protein 2	chr1:52630704-52651919	+	-0.798636	0.130118	-6.13776	8.36942e-10	2.3309e-08	Yes	OK	734.342	975.968	553.122	942.342	1063.31	922.257	520.214	584.143	635.623	472.509
ENSMUSG00000036192	Rorb	225998	RAR-related orphan receptor beta	chr19:18930608-19001117	-	-0.785619	0.128067	-6.13442	8.5472e-10	2.37297e-08	Yes	OK	599.508	792.844	454.505	680.148	913.778	784.607	450.723	423.231	480.511	463.556
ENSMUSG00000058153	Sez6l	56747	seizure related 6 homolog like	chr5:112419150-112577198	-	2.23607	0.364512	6.13441	8.54737e-10	2.37297e-08	Yes	OK	136.267	27.5046	217.84	18.1719	47.6272	16.7147	186.273	102.246	243.627	339.212
ENSMUSG00000075704	Txnrd2	26462	thioredoxin reductase 2	chr16:18426416-18479073	+	-0.625004	0.101961	-6.12982	8.79784e-10	2.43867e-08	Yes	OK	473.685	594.315	383.212	603.566	556.02	623.359	384.128	389.708	359.119	399.892
ENSMUSG00000024777	Ppp2r5b	225849	protein phosphatase 2, regulatory subunit B', beta	chr19:6227766-6235840	-	0.976287	0.159279	6.12943	8.81953e-10	2.44085e-08	Yes	OK	1012.36	639.931	1291.68	672.36	531.653	715.782	1417.8	1231.98	1037.73	1479.2
ENSMUSG00000033124	Atg9a	245860	autophagy related 9A	chr1:75180860-75192010	-	0.777212	0.126833	6.12782	8.9093e-10	2.46184e-08	Yes	OK	642.915	452.314	785.866	389.398	499.532	468.011	827.13	756.788	852.275	707.271
ENSMUSG00000078670	Fam174b	100038347	family with sequence similarity 174, member B	chr7:73740306-73776919	+	-0.532011	0.0868885	-6.12292	9.18783e-10	2.53484e-08	Yes	OK	1308.05	1590.59	1096.15	1610.81	1583.88	1577.08	1216.08	1054.31	1025.93	1088.26
ENSMUSG00000043753	Dmrta1	242523	doublesex and mab-3 related transcription factor like family A1	chr4:89688197-89694766	+	0.992731	0.16222	6.11966	9.37775e-10	2.5832e-08	Yes	OK	228.385	142.514	292.787	120.713	140.666	166.164	313.672	260.643	287.464	309.369
ENSMUSG00000031641	Cbr4	234309	carbonyl reductase 4	chr8:61487733-61503500	+	-0.620184	0.101359	-6.11871	9.43364e-10	2.59454e-08	Yes	OK	590.584	740.065	478.473	721.683	797.479	701.033	443.002	480.221	481.354	509.315
ENSMUSG00000018217	Pmp22	18858	peripheral myelin protein 22	chr11:63131456-63159547	+	0.869643	0.142297	6.11148	9.87095e-10	2.7106e-08	Yes	OK	4527.28	3035.18	5646.35	2603.77	2746.87	3754.9	5322.78	5499.49	6271.09	5492.04
ENSMUSG00000034121	Mks1	380718	Meckel syndrome, type 1	chr11:87853224-87863679	+	-0.650748	0.106514	-6.10948	9.99565e-10	2.74058e-08	Yes	OK	646.709	819.041	517.461	846.291	878.335	732.496	485.468	540.563	506.644	537.168
ENSMUSG00000037379	Spon2	100689	spondin 2, extracellular matrix protein	chr5:33213517-33218238	-	-0.747263	0.122327	-6.10876	1.00409e-09	2.74873e-08	Yes	OK	950.995	1242.32	732.502	1286.31	1140.84	1299.81	820.374	684.713	633.094	791.825
ENSMUSG00000024791	Cdca5	67849	cell division cycle associated 5	chr19:6085096-6091773	+	-2.23158	0.365342	-6.1082	1.00763e-09	2.75414e-08	Yes	OK	58.6237	116.628	15.1207	195.997	100.793	53.0937	12.5469	16.7616	20.232	10.9423
ENSMUSG00000031853	BC021891	234878	cDNA sequence BC021891	chr8:125910449-125947439	+	-1.46537	0.240099	-6.10317	1.03987e-09	2.83787e-08	Yes	OK	726.266	1177.62	387.749	1605.62	1200.65	726.597	350.348	369.594	334.672	496.383
ENSMUSG00000025372	Baiap2	108100	brain-specific angiogenesis inhibitor 1-associated protein 2	chr11:119943091-120006782	+	0.763535	0.125201	6.09849	1.07077e-09	2.91769e-08	Yes	OK	2129.96	1511.12	2594.09	1693.88	1610.47	1229.02	2546.05	2582.97	2459.04	2788.3
ENSMUSG00000056296	Synpr	72003	synaptoporin	chr14:13284779-13615469	+	-1.63753	0.268642	-6.09559	1.09036e-09	2.96649e-08	Yes	OK	55.9043	95.1332	26.4827	106.435	105.223	73.7412	34.7453	22.6282	28.6621	19.8951
ENSMUSG00000040712	Camta2	216874	calmodulin binding transcription activator 2	chr11:70669462-70688105	-	0.48849	0.0801478	6.09486	1.09531e-09	2.97536e-08	Yes	OK	2563.5	2079.46	2926.53	2132.6	1994.81	2110.97	3186.91	2804.22	2784.43	2930.55
ENSMUSG00000031397	Tktl1	83553	transketolase-like 1	chrX:74177258-74208498	+	2.22016	0.364417	6.09235	1.11262e-09	3.01775e-08	Yes	OK	23.0328	4.66481	36.8088	6.48996	5.53805	1.96643	47.2921	29.3329	38.7781	31.8322
ENSMUSG00000042489	Clspn	269582	claspin	chr4:126556979-126593903	+	-1.91623	0.314707	-6.08895	1.13656e-09	3.07795e-08	Yes	OK	81.6942	149.784	30.6268	211.573	156.173	81.607	31.8498	34.3614	35.4061	20.8899
ENSMUSG00000060044	Tmem26	327766	transmembrane protein 26	chr10:68723745-68782654	+	-0.881733	0.144849	-6.08726	1.14863e-09	3.10587e-08	Yes	OK	319.863	436.097	232.688	402.377	458.551	447.363	203.646	218.739	231.825	276.542
ENSMUSG00000029265	Dr1	13486	down-regulator of transcription 1	chr5:108268896-108280521	+	0.586254	0.096322	6.0864	1.15476e-09	3.11768e-08	Yes	OK	1639.03	1269.14	1916.46	1148.72	1418.85	1239.84	1875.28	1830.37	1994.54	1965.64
ENSMUSG00000027326	Knl1	76464	kinetochore scaffold 1	chr2:119047118-119104121	+	-1.9214	0.315775	-6.08472	1.16693e-09	3.14571e-08	Yes	OK	67.318	123.634	25.0811	129.799	159.496	81.607	23.1635	24.3044	37.9351	14.9213
ENSMUSG00000035726	Supt16	114741	suppressor of Ty 16	chr14:52160418-52197239	-	0.722167	0.118759	6.08095	1.19469e-09	3.21566e-08	Yes	OK	2860.83	2072.05	3452.42	2019.68	2355.89	1840.58	3924.28	3294.5	3223.64	3367.25
ENSMUSG00000028019	Pdgfc	54635	platelet-derived growth factor, C polypeptide	chr3:81036415-81214031	+	-0.72271	0.11886	-6.08036	1.19913e-09	3.22269e-08	Yes	OK	2648	3432.83	2059.38	3120.37	3857.81	3320.32	1817.37	2005.53	2332.59	2082.02
ENSMUSG00000026502	Desi2	78825	desumoylating isopeptidase 2	chr1:178187416-178252597	+	0.480194	0.0789846	6.0796	1.20485e-09	3.23315e-08	Yes	OK	1358	1105.25	1547.57	1053.97	1106.5	1155.28	1643.64	1488.43	1562.08	1496.11
ENSMUSG00000019768	Esr1	13982	estrogen receptor 1 (alpha)	chr10:4611988-5005633	+	-0.481792	0.0792852	-6.07669	1.22687e-09	3.28724e-08	Yes	OK	17627.3	21071.6	15044.1	21914	21411.2	19889.5	14052.5	15937.8	15349.4	14836.8
ENSMUSG00000067889	Sptbn2	20743	spectrin beta, non-erythrocytic 2	chr19:4711222-4752352	+	-0.938451	0.154493	-6.0744	1.24452e-09	3.32948e-08	Yes	OK	1515.74	2105.25	1073.61	2024.87	2557.47	1733.41	941.017	1246.23	1053.75	1053.45
ENSMUSG00000056737	Capg	12332	capping protein (actin filament), gelsolin-like	chr6:72544390-72562983	+	-0.794938	0.130879	-6.07385	1.24876e-09	3.33576e-08	Yes	OK	1625.63	2157.41	1226.8	2135.2	2049.08	2287.94	976.728	1341.77	1224.88	1363.81
ENSMUSG00000020990	Cdkl1	71091	cyclin-dependent kinase-like 1 (CDC2-related kinase)	chr12:69746847-69790707	-	-1.54216	0.254024	-6.07094	1.27162e-09	3.39169e-08	Yes	OK	2482.29	4112.69	1259.49	3496.79	5989.96	2851.33	1250.83	1495.14	811.811	1480.2
ENSMUSG00000038210	Hoxa11	15396	homeobox A11	chr6:52242104-52245810	-	0.993932	0.163736	6.07034	1.27636e-09	3.39921e-08	Yes	OK	6466.85	4047.19	8281.59	5051.78	3430.27	3659.53	9413.07	7391.88	7236.33	9085.1
ENSMUSG00000048038	Ccdc187	329366	coiled-coil domain containing 187	chr2:26271646-26294557	-	1.06388	0.175329	6.0679	1.29591e-09	3.44606e-08	Yes	OK	836.723	502.908	1087.08	524.389	465.196	519.138	1085.79	1073.58	1384.21	804.757
ENSMUSG00000035413	Tmem98	103743	transmembrane protein 98	chr11:80810414-80822033	+	-1.17889	0.194374	-6.06508	1.3189e-09	3.50192e-08	Yes	OK	900.819	1345.88	567.025	1297.99	1115.36	1624.27	442.037	623.533	719.08	483.451
ENSMUSG00000028207	Asph	65973	aspartate-beta-hydroxylase	chr4:9575261-9643717	-	0.648072	0.106888	6.06309	1.33528e-09	3.53585e-08	Yes	OK	2831.2	2127.18	3359.22	1876.9	2132.15	2372.5	3073.02	3478.04	3580.23	3305.57
ENSMUSG00000038227	Hoxa9	15405	homeobox A9	chr6:52223096-52227370	-	0.681083	0.112333	6.06304	1.33568e-09	3.53585e-08	Yes	OK	3909.73	2890.66	4674.04	2860.77	2848.77	2962.43	5272.59	4274.22	5052.95	4096.4
ENSMUSG00000030677	Kif22	110033	kinesin family member 22	chr7:127027730-127042420	-	-1.48062	0.244286	-6.06103	1.35251e-09	3.57044e-08	Yes	OK	197.158	321.317	104.039	446.509	291.301	226.14	127.399	93.0271	95.2592	100.47
ENSMUSG00000027490	E2f1	13555	E2F transcription factor 1	chr2:154559399-154569892	-	-2.16492	0.357189	-6.061	1.35279e-09	3.57044e-08	Yes	OK	134.351	262.758	38.0453	499.727	161.711	126.835	44.3967	37.7137	36.2491	33.8217
ENSMUSG00000041608	Entpd3	215446	ectonucleoside triphosphate diphosphohydrolase 3	chr9:120539817-120568326	+	-1.39801	0.230921	-6.05405	1.41246e-09	3.72235e-08	Yes	OK	437.337	696.563	242.917	804.755	725.485	559.45	186.273	315.957	293.365	176.072
ENSMUSG00000068587	Mgam	232714	maltase-glucoamylase	chr6:40628830-40769123	+	-2.02998	0.335368	-6.05299	1.42184e-09	3.7415e-08	Yes	OK	93.4639	176.43	31.2394	229.745	207.123	92.4223	33.7801	17.5997	27.8191	45.7588
ENSMUSG00000020326	Ccng1	12450	cyclin G1	chr11:40748551-40755286	-	0.979515	0.161876	6.051	1.4395e-09	3.78232e-08	Yes	OK	3593.96	2267.08	4589.12	2306.53	2323.77	2170.94	5026.48	3809.92	3750.51	5769.58
ENSMUSG00000017210	Med24	23989	mediator complex subunit 24	chr11:98704590-98729435	-	-1.01826	0.168286	-6.05075	1.44177e-09	3.78268e-08	Yes	OK	3836.97	5462.5	2617.82	6907.91	4862.41	4617.18	2327.93	3145.32	2611.62	2386.42
ENSMUSG00000032515	Csrnp1	215418	cysteine-serine-rich nuclear protein 1	chr9:119971165-119984658	-	1.10933	0.183472	6.0463	1.48207e-09	3.88263e-08	Yes	OK	412.686	241.221	541.284	263.492	201.585	258.586	573.297	533.02	412.228	646.591
ENSMUSG00000040016	Ptger3	19218	prostaglandin E receptor 3 (subtype EP3)	chr3:157566891-157644758	+	1.44786	0.239781	6.03827	1.55778e-09	4.07493e-08	Yes	OK	839.728	391.605	1175.82	328.392	270.257	576.165	1147.56	1102.92	1487.9	964.913
ENSMUSG00000004591	Pkn2	109333	protein kinase N2	chr3:142790901-142882004	-	0.544473	0.090184	6.03736	1.56658e-09	4.09187e-08	Yes	OK	3080.94	2434.29	3565.93	2275.38	2699.25	2328.26	3683	3497.32	3709.21	3374.21
ENSMUSG00000021339	Mrs2	380836	MRS2 magnesium transporter	chr13:24992294-25020317	-	0.585976	0.0970831	6.03582	1.58159e-09	4.12499e-08	Yes	OK	1255.56	971.683	1468.47	895.614	935.931	1083.5	1547.13	1435.63	1396.01	1495.12
ENSMUSG00000000120	Ngfr	18053	nerve growth factor receptor (TNFR superfamily, member 16)	chr11:95568820-95587698	-	1.49692	0.248153	6.03224	1.61699e-09	4.21109e-08	Yes	OK	943.78	424.548	1333.2	462.085	301.27	510.289	1578.01	828.863	1744.17	1181.77
ENSMUSG00000015112	Slc25a13	50799	solute carrier family 25 (mitochondrial carrier, adenine nucleotide translocator), member 13	chr6:6041217-6217173	-	-1.12011	0.185772	-6.02946	1.64506e-09	4.27788e-08	Yes	OK	995.01	1460.84	645.639	1713.35	1442.11	1227.05	667.881	610.962	483.04	820.673
ENSMUSG00000029406	Pitpnm2	19679	phosphatidylinositol transfer protein, membrane-associated 2	chr5:124118688-124187182	-	0.527276	0.0875848	6.02018	1.74223e-09	4.51725e-08	Yes	OK	3252.33	2591.13	3748.22	2594.69	2723.61	2455.09	4025.62	3784.78	3794.35	3388.14
ENSMUSG00000022905	Kpna1	16646	karyopherin (importin) alpha 1	chr16:35983362-36036162	+	0.860879	0.143054	6.01786	1.7674e-09	4.5758e-08	Yes	OK	1723.58	1161.25	2145.33	1374.57	1043.37	1065.81	2403.21	2164.77	1782.11	2231.24
ENSMUSG00000025492	Ifitm3	66141	interferon induced transmembrane protein 3	chr7:141009589-141010744	-	-1.31543	0.218918	-6.00878	1.86928e-09	4.83248e-08	Yes	OK	11168.4	17370.1	6517.11	24563.2	14035.6	13511.4	6729.96	6042.57	5277.19	8018.72
ENSMUSG00000032118	Fez1	235180	fasciculation and elongation protein zeta 1 (zygin I)	chr9:36843658-36878640	+	1.18189	0.19677	6.00646	1.8962e-09	4.89491e-08	Yes	OK	593.61	331.047	790.532	244.022	296.84	452.28	755.709	719.074	860.705	826.642
ENSMUSG00000092486	2610524H06Rik	330173	RIKEN cDNA 2610524H06 gene	chr5:114821936-114823468	-	-1.15615	0.19263	-6.00191	1.95009e-09	5.02668e-08	Yes	OK	180.578	268.23	114.84	310.22	209.338	285.133	117.748	110.627	131.508	99.4755
ENSMUSG00000019558	Slc6a8	102857	solute carrier family 6 (neurotransmitter transporter, creatine), member 8	chrX:73673132-73682500	+	0.81286	0.135538	5.99728	2.00653e-09	5.16461e-08	Yes	OK	2581.45	1782.97	3180.32	1682.2	1499.7	2167.01	3305.62	3081.63	3379.59	2954.42
ENSMUSG00000027843	Ptpn22	19260	protein tyrosine phosphatase, non-receptor type 22 (lymphoid)	chr3:103860276-103912252	+	-1.70761	0.284821	-5.99537	2.03028e-09	5.21205e-08	Yes	OK	996.384	1729.19	446.777	1854.83	2203.04	1129.72	251.903	441.669	396.211	697.324
ENSMUSG00000063317	Usp31	76179	ubiquitin specific peptidase 31	chr7:121642020-121707253	-	0.84031	0.140161	5.99532	2.03086e-09	5.21205e-08	Yes	OK	1456	990.702	1804.97	768.411	1140.84	1062.86	1868.52	1839.59	1838.59	1673.18
ENSMUSG00000054136	Adm2	223780	adrenomedullin 2	chr15:89322719-89324730	+	2.52289	0.421132	5.99073	2.08906e-09	5.35364e-08	Yes	OK	21.4616	0.801867	36.9564	1.29799	1.10761	0	55.9785	18.4378	17.703	55.7063
ENSMUSG00000020715	Ern1	78943	endoplasmic reticulum (ER) to nucleus signalling 1	chr11:106397619-106487796	-	0.875138	0.146165	5.98734	2.13302e-09	5.45838e-08	Yes	OK	2250.2	1503.33	2810.35	1281.12	1645.91	1582.98	2741.01	3048.1	3188.23	2264.06
ENSMUSG00000051444	Bbs12	241950	Bardet-Biedl syndrome 12 (human)	chr3:37312553-37321451	+	-0.69915	0.116891	-5.98123	2.21464e-09	5.65903e-08	Yes	OK	478.792	616.239	375.706	624.334	571.527	652.856	345.522	414.85	390.31	352.143
ENSMUSG00000035455	Fignl1	60530	fidgetin-like 1	chr11:11800287-11808962	-	-1.79092	0.299521	-5.97928	2.24126e-09	5.71879e-08	Yes	OK	114.567	203.676	47.7358	311.518	180.54	118.969	43.4316	56.9896	49.7371	40.785
ENSMUSG00000053716	Dusp7	235584	dual specificity phosphatase 7	chr9:106368631-106375723	+	0.712574	0.119209	5.97752	2.2656e-09	5.77253e-08	Yes	OK	892.813	650.027	1074.9	721.683	633.553	594.846	1075.17	1064.36	953.435	1206.64
ENSMUSG00000027540	Ptpn1	19246	protein tyrosine phosphatase, non-receptor type 1	chr2:167932326-167979385	+	0.54943	0.0919466	5.97553	2.29337e-09	5.83489e-08	Yes	OK	2241.81	1767.71	2597.38	1965.16	1601.6	1736.36	2677.31	2575.43	2481.8	2655
ENSMUSG00000029190	D5Ertd579e	320661	DNA segment, Chr 5, ERATO Doi 579, expressed	chr5:36600485-36696021	-	0.522206	0.0873947	5.97527	2.29714e-09	5.83606e-08	Yes	OK	2644.66	2112.15	3044.05	2155.96	2160.95	2019.53	3171.47	3292.82	2917.63	2794.27
ENSMUSG00000006398	Cdc20	107995	cell division cycle 20	chr4:118432900-118437343	-	-1.65557	0.277141	-5.97375	2.31856e-09	5.88201e-08	Yes	OK	217.753	373	101.318	567.222	325.637	226.14	86.8631	119.846	96.1022	102.46
ENSMUSG00000026650	Meig1	104362	meiosis expressed gene 1	chr2:3409042-3422648	-	2.5336	0.424236	5.97213	2.34172e-09	5.92374e-08	Yes	OK	36.2641	1.08814	62.6461	1.29799	0	1.96643	88.7934	34.3614	16.017	111.413
ENSMUSG00000025234	Arih1	23806	ariadne RBR E3 ubiquitin protein ligase 1	chr9:59388553-59486374	-	0.349902	0.0585936	5.97167	2.34835e-09	5.93202e-08	Yes	OK	4313.36	3725.5	4754.26	3605.82	3860.02	3710.66	4885.57	4775.39	4722.49	4633.57
ENSMUSG00000019951	Uhrf1bp1l	75089	UHRF1 (ICBP90) binding protein 1-like	chr10:89744990-89819869	+	0.605055	0.10141	5.96645	2.42471e-09	6.11617e-08	Yes	OK	2029.91	1557.74	2384.04	1430.39	1691.32	1551.52	2272.92	2552.8	2534.91	2175.53
ENSMUSG00000029832	Nfe2l3	18025	nuclear factor, erythroid derived 2, like 3	chr6:51432669-51458768	+	-0.901519	0.151116	-5.96574	2.43535e-09	6.13423e-08	Yes	OK	873.978	1200.27	629.258	1028.01	1258.25	1314.56	543.377	713.208	712.336	548.11
ENSMUSG00000032596	Uba7	74153	ubiquitin-like modifier activating enzyme 7	chr9:107975566-107984056	+	-0.600686	0.1007	-5.96512	2.44448e-09	6.14846e-08	Yes	OK	2003.15	2494.4	1634.71	2551.85	2762.38	2168.98	1617.58	1675.33	1585.69	1660.25
ENSMUSG00000055489	Ano5	233246	anoctamin 5	chr7:51511028-51598707	+	-1.19402	0.200224	-5.96343	2.46996e-09	6.20372e-08	Yes	OK	101.361	152.466	63.033	159.653	147.312	150.432	55.9785	71.2369	74.1841	50.7325
ENSMUSG00000022518	4930562C15Rik	78809	RIKEN cDNA 4930562C15 gene	chr16:4835415-4867691	+	1.6578	0.278119	5.96077	2.51056e-09	6.29673e-08	Yes	OK	98.075	38.307	142.901	22.0659	47.6272	45.228	153.458	166.778	150.897	100.47
ENSMUSG00000029163	Emilin1	100952	elastin microfibril interfacer 1	chr5:30913785-30921273	+	0.950902	0.159584	5.95863	2.54365e-09	6.37066e-08	Yes	OK	4540.65	2908.82	5764.51	2488.25	2702.57	3535.65	5621.97	5693.09	6913.46	4829.54
ENSMUSG00000035021	Baz1a	217578	bromodomain adjacent to zinc finger domain 1A	chr12:54892988-54986336	-	1.02964	0.172886	5.95562	2.59082e-09	6.47962e-08	Yes	OK	517.739	317.799	667.694	402.377	310.131	240.888	717.103	693.932	649.954	609.785
ENSMUSG00000023122	Sult1c2	69083	sulfotransferase family, cytosolic, 1C, member 2	chr17:53829636-53845958	-	-1.46951	0.246768	-5.95503	2.60019e-09	6.49386e-08	Yes	OK	209.203	340.167	110.98	454.297	270.257	295.948	106.166	101.408	85.1432	151.203
ENSMUSG00000027865	Gdap2	14547	ganglioside-induced differentiation-associated-protein 2	chr3:100162462-100206989	+	0.611713	0.102733	5.95441	2.61015e-09	6.50953e-08	Yes	OK	509.031	389.468	598.703	397.185	371.049	400.169	575.227	575.762	649.954	593.869
ENSMUSG00000030275	Etnk1	75320	ethanolamine kinase 1	chr6:143167229-143208547	+	1.23508	0.207441	5.95389	2.6185e-09	6.52114e-08	Yes	OK	12015.7	6484.24	16164.3	6282.28	7574.95	5595.48	20821.1	13887.9	11227.9	18720.3
ENSMUSG00000063060	Sox7	20680	SRY (sex determining region Y)-box 7	chr14:63943705-63950732	+	-1.42383	0.239172	-5.95314	2.63039e-09	6.54152e-08	Yes	OK	707.969	1136.88	386.288	1353.81	1137.52	919.307	269.276	533.02	454.378	288.479
ENSMUSG00000032719	Sbspon	226866	somatomedin B and thrombospondin, type 1 domain containing	chr1:15853861-15892722	-	1.64659	0.276775	5.94919	2.69473e-09	6.68269e-08	Yes	OK	435.023	173.05	631.503	255.704	139.559	123.885	679.463	501.173	456.064	889.311
ENSMUSG00000043183	Simc1	319719	SUMO-interacting motifs containing 1	chr13:54503804-54551290	+	0.78059	0.131269	5.94649	2.73957e-09	6.78437e-08	Yes	OK	676.868	475.895	827.597	480.257	530.545	416.884	885.039	854.843	863.234	707.271
ENSMUSG00000028560	Usp1	230484	ubiquitin specific peptidase 1	chr4:98923809-98935542	+	0.605225	0.101837	5.94309	2.79701e-09	6.91692e-08	Yes	OK	2027.38	1556.42	2380.59	1704.26	1458.72	1506.29	2332.76	2267.01	2671.47	2251.13
ENSMUSG00000031574	Star	20845	steroidogenic acute regulatory protein	chr8:25808512-25815982	+	0.912535	0.153611	5.94055	2.84066e-09	7.01504e-08	Yes	OK	723.293	472.998	911.014	384.206	511.716	523.071	808.792	1024.97	995.585	814.705
ENSMUSG00000031016	Wee1	22390	WEE 1 homolog 1 (S. pombe)	chr7:110122058-110143299	+	0.58051	0.0977261	5.94018	2.84713e-09	7.0212e-08	Yes	OK	1523.92	1184.09	1778.8	1252.56	1251.6	1048.11	1863.7	1829.53	1663.24	1758.73
ENSMUSG00000057880	Abat	268860	4-aminobutyrate aminotransferase	chr16:8513428-8621567	+	1.08854	0.183451	5.93367	2.96233e-09	7.28355e-08	Yes	OK	1014.56	599.947	1325.52	587.99	573.742	638.107	921.714	1503.52	1613.51	1263.34
ENSMUSG00000027652	Ralgapb	228850	Ral GTPase activating protein, beta subunit (non-catalytic)	chr2:158409852-158499253	+	0.665181	0.112109	5.93333	2.96852e-09	7.28355e-08	Yes	OK	2852.07	2125.55	3396.96	2267.59	2242.91	1866.14	3747.66	3546.76	3151.98	3141.44
ENSMUSG00000037487	Ubr5	70790	ubiquitin protein ligase E3 component n-recognin 5	chr15:37967327-38078854	-	0.805156	0.135702	5.93325	2.97002e-09	7.28355e-08	Yes	OK	8868.62	6150.44	10907.3	5228.31	7561.65	5661.36	10838.6	11573.1	10696.8	10520.5
ENSMUSG00000042686	Jph1	57339	junctophilin 1	chr1:16994939-17097889	-	0.776495	0.130934	5.93042	3.02158e-09	7.39972e-08	Yes	OK	296.088	208.86	361.51	216.765	225.952	183.861	343.592	373.784	378.508	350.154
ENSMUSG00000032300	1700017B05Rik	74211	RIKEN cDNA 1700017B05 gene	chr9:57252321-57262599	-	0.637631	0.107618	5.92495	3.12388e-09	7.63965e-08	Yes	OK	2575.92	1946.17	3048.23	2157.26	1882.94	1798.3	2966.86	3297.85	2716.15	3212.07
ENSMUSG00000010660	Plcd1	18799	phospholipase C, delta 1	chr9:119071527-119093502	-	0.83967	0.141782	5.92224	3.17583e-09	7.75598e-08	Yes	OK	1491.35	1014.71	1848.84	861.866	914.886	1267.37	1856.94	1955.24	1795.59	1787.58
ENSMUSG00000032640	Chsy1	269941	chondroitin sulfate synthase 1	chr7:66109514-66173798	+	0.947346	0.159975	5.92184	3.18354e-09	7.75738e-08	Yes	OK	1738.08	1116.18	2204.5	1401.83	962.513	984.2	2560.53	2219.24	1931.32	2106.89
ENSMUSG00000019737	Syne4	233066	spectrin repeat containing, nuclear envelope family member 4	chr7:30314815-30319045	+	-1.06507	0.179961	-5.91836	3.25175e-09	7.90684e-08	Yes	OK	663.28	958.575	441.808	1208.43	917.101	750.194	403.431	441.669	397.897	524.236
ENSMUSG00000028890	Mtf1	17764	metal response element binding transcription factor 1	chr4:124802548-124849800	+	0.599202	0.101248	5.91817	3.25552e-09	7.90684e-08	Yes	OK	847.411	651.908	994.039	591.884	727.7	636.141	1008.58	1025.81	1005.7	936.065
ENSMUSG00000028999	Rint1	72772	RAD50 interactor 1	chr5:23787710-23820369	+	0.564276	0.0953586	5.9174	3.27061e-09	7.93258e-08	Yes	OK	936.536	732.287	1089.72	698.32	727.7	770.842	1130.19	1023.3	1027.62	1177.79
ENSMUSG00000029053	Prkcz	18762	protein kinase C, zeta	chr4:155260117-155361428	-	-0.838572	0.141758	-5.91552	3.30828e-09	8.01293e-08	Yes	OK	435.695	586.633	322.491	567.222	665.674	527.004	306.916	364.566	283.249	335.233
ENSMUSG00000022051	Bnip3l	12177	BCL2/adenovirus E1B interacting protein 3-like	chr14:66985239-67008877	-	-0.751142	0.126996	-5.9147	3.32491e-09	8.04217e-08	Yes	OK	2211.44	2894.42	1699.21	2607.67	2961.75	3113.85	1470.88	1700.47	2008.03	1617.47
ENSMUSG00000042349	Ikbke	56489	inhibitor of kappaB kinase epsilon	chr1:131254601-131279563	-	-0.787222	0.133181	-5.91093	3.40185e-09	8.21702e-08	Yes	OK	665.62	881.896	503.413	972.196	954.76	718.731	524.074	490.278	521.818	477.483
ENSMUSG00000070565	Rasal2	226525	RAS protein activator like 2	chr1:157135182-157412595	-	0.920159	0.155698	5.90989	3.42342e-09	8.25783e-08	Yes	OK	892.774	581.285	1126.39	451.701	702.225	589.93	1112.81	1018.27	1254.39	1120.09
ENSMUSG00000025330	Padi4	18602	peptidyl arginine deiminase, type IV	chr4:140745507-140774203	-	2.38939	0.404385	5.90871	3.44806e-09	8.30592e-08	Yes	OK	758.372	92.309	1257.92	111.627	88.6088	76.6909	1477.64	690.579	461.122	2402.33
ENSMUSG00000078161	Erich3	209601	glutamate rich 3	chr3:154711132-154749012	+	-2.19272	0.371879	-5.89633	3.71677e-09	8.92885e-08	Yes	OK	231.31	459.083	60.4814	208.977	886.088	282.183	39.571	60.3419	95.2592	46.7535
ENSMUSG00000025366	Esyt1	23943	extended synaptotagmin-like protein 1	chr10:128510249-128525859	-	0.624839	0.106016	5.89383	3.77356e-09	9.04067e-08	Yes	OK	3345.89	2542.56	3948.39	2418.16	2420.13	2789.38	4088.36	4290.98	3960.42	3453.79
ENSMUSG00000026039	Sgol2a	68549	shugoshin-like 2a (S. pombe)	chr1:57985339-58025897	+	-1.63237	0.277124	-5.89039	3.85289e-09	9.2107e-08	Yes	OK	69.6241	118.861	32.6963	162.249	110.761	83.5734	27.9892	40.2279	33.7201	28.8479
ENSMUSG00000029134	Plb1	665270	phospholipase B1	chr5:32239083-32364356	+	-1.1044	0.187495	-5.8903	3.85496e-09	9.2107e-08	Yes	OK	292.978	428.886	191.047	480.257	395.417	410.984	159.249	212.873	236.883	155.182
ENSMUSG00000029634	Rnf6	74132	ring finger protein (C3H2C3 type) 6	chr5:146209193-146221457	-	0.337401	0.0572863	5.88973	3.86834e-09	9.23016e-08	Yes	OK	2288.52	1988.31	2513.67	2036.55	1973.76	1954.63	2477.53	2499.16	2565.25	2512.75
ENSMUSG00000048285	Frmd6	319710	FERM domain containing 6	chr12:70825513-70902234	+	0.814447	0.138296	5.88916	3.88172e-09	9.24959e-08	Yes	OK	1844.43	1272.36	2273.49	1187.66	1131.98	1497.44	2168.68	2634.93	2287.91	2002.44
ENSMUSG00000089774	Slc5a3	53881	solute carrier family 5 (inositol transporters), member 3	chr16:92058321-92087473	+	-1.19335	0.202727	-5.88649	3.94494e-09	9.38757e-08	Yes	OK	1687.52	2534.59	1052.22	1713.35	3440.24	2450.18	925.575	1049.28	1084.1	1149.94
ENSMUSG00000042460	C1galt1	94192	core 1 synthase, glycoprotein-N-acetylgalactosamine 3-beta-galactosyltransferase, 1	chr6:7845223-7872042	+	0.699601	0.118859	5.88598	3.95692e-09	9.40341e-08	Yes	OK	2160.16	1581.65	2594.04	1509.56	1808.73	1426.65	2704.34	2444.68	2361.25	2865.89
ENSMUSG00000000567	Sox9	20682	SRY (sex determining region Y)-box 9	chr11:112782209-112787757	+	-1.25121	0.212597	-5.88533	3.97268e-09	9.4273e-08	Yes	OK	380.777	582.247	229.674	733.365	583.711	429.666	211.367	293.329	220.023	193.977
ENSMUSG00000035900	Gramd4	223752	GRAM domain containing 4	chr15:86058726-86137636	+	-0.849436	0.144336	-5.88512	3.97765e-09	9.4273e-08	Yes	OK	2220.34	3000.21	1635.44	3200.85	3491.19	2308.59	1718.92	1685.38	1602.55	1534.91
ENSMUSG00000022641	Bbx	70508	bobby sox homolog (Drosophila)	chr16:50191843-50432389	-	0.984571	0.167332	5.88393	4.00643e-09	9.48277e-08	Yes	OK	2451.1	1539.37	3134.89	1151.32	1899.55	1567.25	3491.9	3048.1	2739.76	3259.81
ENSMUSG00000004677	Myo9b	17925	myosin IXb	chr8:71272713-71360712	+	0.706994	0.120247	5.87951	4.11485e-09	9.72635e-08	Yes	OK	5067.03	3696.58	6094.88	3851.14	3940.88	3297.71	6824.55	5397.25	5604.27	6553.45
ENSMUSG00000048814	Lonrf2	381338	LON peptidase N-terminal domain and ring finger 2	chr1:38794508-38821215	-	0.783272	0.133278	5.877	4.17779e-09	9.86194e-08	Yes	OK	541.513	379.473	663.043	377.716	321.207	439.498	714.208	618.504	671.872	647.586
ENSMUSG00000031712	Il15	16168	interleukin 15	chr8:82331623-82402586	-	-1.16492	0.198858	-5.85808	4.68237e-09	1.10383e-07	Yes	OK	156.385	233.213	98.7633	236.234	230.383	233.022	80.1071	100.57	129.822	84.5542
ENSMUSG00000048731	Ggnbp1	70772	gametogenetin binding protein 1	chr17:27018034-27036377	+	-0.597343	0.102024	-5.8549	4.77295e-09	1.12368e-07	Yes	OK	872.033	1084.14	712.957	1040.99	1034.51	1176.91	665.951	687.227	709.807	788.841
ENSMUSG00000024687	Osbp	76303	oxysterol binding protein	chr19:11965843-11994114	+	0.411326	0.0702606	5.85429	4.79064e-09	1.12634e-07	Yes	OK	2976.09	2499.96	3333.18	2384.41	2502.09	2613.39	3372.22	3329.7	3162.1	3468.71
ENSMUSG00000027820	Mme	17380	membrane metallo endopeptidase	chr3:63295434-63383713	+	1.53824	0.262853	5.85209	4.85435e-09	1.1398e-07	Yes	OK	8955.73	3873.22	12767.6	3234.6	5631.09	2753.99	15214.6	11239.5	8172.06	16444.3
ENSMUSG00000032328	Tmem30a	69981	transmembrane protein 30A	chr9:79768940-79793430	-	0.379165	0.0648121	5.85022	4.90931e-09	1.15015e-07	Yes	OK	4212.98	3591.65	4678.97	3483.81	3629.64	3661.5	4567.07	4581.79	4965.28	4601.74
ENSMUSG00000039087	Rreb1	68750	ras responsive element binding protein 1	chr13:37826911-37952002	+	1.15367	0.197214	5.84987	4.91967e-09	1.15055e-07	Yes	OK	2837.26	1610.17	3757.59	1294.1	2291.65	1244.75	3784.34	3833.39	3527.12	3885.51
ENSMUSG00000036087	Slain2	75991	SLAIN motif family, member 2	chr5:72914361-72978841	+	0.67852	0.116044	5.8471	5.0021e-09	1.16828e-07	Yes	OK	2350.75	1738.91	2809.62	1505.67	1763.32	1947.75	2606.86	2945.86	3051.67	2634.11
ENSMUSG00000022800	Fyttd1	69823	forty-two-three domain containing 1	chr16:32877783-32908963	+	0.367205	0.0628208	5.84527	5.05737e-09	1.17963e-07	Yes	OK	3052.85	2616.7	3379.95	2555.75	2729.15	2565.21	3354.85	3291.99	3507.73	3365.26
ENSMUSG00000039457	Ppl	19041	periplakin	chr16:5086290-5132481	-	1.0787	0.184593	5.84367	5.10637e-09	1.18949e-07	Yes	OK	4557.57	2708.06	5944.71	2250.72	3438.02	2435.43	6726.1	6062.68	4459.48	6530.57
ENSMUSG00000017686	Rhot1	59040	ras homolog family member T1	chr11:80209054-80267907	+	0.391284	0.0669694	5.84274	5.13504e-09	1.19459e-07	Yes	OK	1994.76	1690.86	2222.68	1670.52	1647.02	1755.04	2296.08	2192.42	2136.17	2266.05
ENSMUSG00000028766	Alpl	11647	alkaline phosphatase, liver/bone/kidney	chr4:137741730-137766475	-	1.79733	0.307674	5.84167	5.16797e-09	1.20067e-07	Yes	OK	372.575	126.963	556.784	59.7076	119.622	201.559	636.996	466.812	413.071	710.255
ENSMUSG00000020937	Plcd3	72469	phospholipase C, delta 3	chr11:103070295-103101658	-	-0.633475	0.108473	-5.83994	5.22208e-09	1.21165e-07	Yes	OK	1908.93	2403.87	1537.73	2553.15	2276.14	2382.33	1380.16	1774.22	1473.57	1522.97
ENSMUSG00000028631	Kcnq4	60613	potassium voltage-gated channel, subfamily Q, member 4	chr4:120697472-120747176	-	0.831209	0.14236	5.83879	5.25819e-09	1.21683e-07	Yes	OK	654.34	446.786	810.005	381.61	447.475	511.273	884.074	700.636	878.408	776.904
ENSMUSG00000005124	Wisp1	22402	WNT1 inducible signaling pathway protein 1	chr15:66891392-66923199	+	1.05069	0.180025	5.83636	5.3354e-09	1.23308e-07	Yes	OK	433.071	261.742	561.568	262.194	244.782	278.25	489.329	562.353	730.039	464.551
ENSMUSG00000021133	Susd6	217684	sushi domain containing 6	chr12:80790531-80880833	+	0.704406	0.120708	5.8356	5.35978e-09	1.23709e-07	Yes	OK	2710.55	1979.12	3259.13	1677.01	2066.8	2193.56	3248.68	3456.25	3442.82	2888.77
ENSMUSG00000018983	E2f2	242705	E2F transcription factor 2	chr4:136180781-136196056	+	-1.4545	0.249272	-5.83501	5.3789e-09	1.23988e-07	Yes	OK	163.086	264.544	86.9929	336.18	282.441	175.013	105.201	82.9701	68.2831	91.5175
ENSMUSG00000020083	2010107G23Rik	69894	RIKEN cDNA 2010107G23 gene	chr10:62107655-62111013	-	-1.188	0.203666	-5.83308	5.44126e-09	1.25262e-07	Yes	OK	164.691	246.95	102.997	250.512	242.567	247.771	87.8283	110.627	79.2421	134.292
ENSMUSG00000039246	Lyplal1	226791	lysophospholipase-like 1	chr1:186087731-186117310	-	-0.728357	0.124912	-5.83098	5.51042e-09	1.2669e-07	Yes	OK	443.98	576.962	344.244	581.5	551.59	597.796	292.439	340.261	380.194	364.081
ENSMUSG00000048376	F2r	14062	coagulation factor II (thrombin) receptor	chr13:95601788-95618433	-	0.825693	0.14164	5.82952	5.5587e-09	1.27609e-07	Yes	OK	1391.19	953.832	1719.21	854.079	1047.8	959.619	1874.31	1705.5	1926.26	1370.77
ENSMUSG00000021217	Tshz3	243931	teashirt zinc finger family member 3	chr7:36698117-36773457	+	0.7317	0.12556	5.82748	5.62716e-09	1.28817e-07	Yes	OK	1778.67	1280.64	2152.2	1090.31	1423.28	1328.33	2332.76	2039.89	2318.25	1917.89
ENSMUSG00000048332	Lhfp	108927	lipoma HMGIC fusion partner	chr3:53041546-53261679	+	-0.830695	0.142571	-5.82652	5.65957e-09	1.29277e-07	Yes	OK	2126.74	2855.96	1579.84	2477.87	2888.65	3201.35	1685.14	1426.42	1355.55	1852.23
ENSMUSG00000075700	Selt	69227	selenoprotein T	chr3:58576657-58593546	+	0.388163	0.0666303	5.82562	5.69009e-09	1.29806e-07	Yes	OK	2540.47	2158.24	2827.14	2272.78	2124.4	2077.54	2840.42	2889.71	2857.78	2720.66
ENSMUSG00000038170	Pde4dip	83679	phosphodiesterase 4D interacting protein (myomegalin)	chr3:97738843-97768014	-	0.591081	0.1015	5.82343	5.76508e-09	1.31347e-07	Yes	OK	2935.51	2267.43	3436.57	2041.74	2607.31	2153.24	3522.78	3400.1	3468.11	3355.31
ENSMUSG00000025227	Mfsd13a	75146	major facilitator superfamily domain containing 13a	chr19:46356879-46375254	+	-1.28145	0.220165	-5.82042	5.87017e-09	1.33569e-07	Yes	OK	226.677	349.843	134.303	469.873	311.238	268.418	131.26	141.636	112.119	152.198
ENSMUSG00000053641	Dennd4a	102442	DENN/MADD domain containing 4A	chr9:64811010-64919667	+	1.00627	0.173054	5.81474	6.07287e-09	1.38004e-07	Yes	OK	1112.37	689.515	1429.51	552.944	800.802	714.798	1384.02	1436.47	1752.6	1144.96
ENSMUSG00000078773	Rad54b	623474	RAD54 homolog B (S. cerevisiae)	chr4:11558919-11615808	+	-2.04385	0.351668	-5.81188	6.1776e-09	1.40203e-07	Yes	OK	53.1533	101.859	16.6241	138.885	118.514	48.1776	12.5469	23.4663	18.546	11.9371
ENSMUSG00000032946	Rasgrp2	19395	RAS, guanyl releasing protein 2	chr19:6400582-6415216	+	0.852203	0.146841	5.80356	6.49213e-09	1.46775e-07	Yes	OK	1158.81	783.596	1440.22	917.68	600.325	832.784	1511.42	1496.81	1353.02	1399.62
ENSMUSG00000037075	Rnf139	75841	ring finger protein 139	chr15:58889228-58902390	+	0.462441	0.0797716	5.79707	6.74852e-09	1.52377e-07	Yes	OK	1054.94	865.597	1196.95	816.437	908.24	872.113	1228.63	1236.17	1159.13	1163.86
ENSMUSG00000045312	Lhfpl2	218454	lipoma HMGIC fusion partner-like 2	chr13:94057795-94195409	+	-0.736195	0.127069	-5.79368	6.88606e-09	1.55284e-07	Yes	OK	849.863	1107.14	656.904	1033.2	1026.75	1261.47	595.495	699.798	727.51	604.811
ENSMUSG00000024912	Fosl1	14283	fos-like antigen 1	chr19:5447697-5455938	+	1.05365	0.181881	5.79307	6.91097e-09	1.55647e-07	Yes	OK	233.436	140.463	303.166	118.117	143.989	159.281	312.707	299.195	354.061	246.699
ENSMUSG00000002748	Baz1b	22385	bromodomain adjacent to zinc finger domain, 1B	chr5:135187322-135246129	+	0.397089	0.0685498	5.79271	6.92609e-09	1.55789e-07	Yes	OK	8028.13	6789.7	8956.95	6662.59	6911.49	6795.01	9303.04	9050.44	9176.07	8298.25
ENSMUSG00000036327	Qsox2	227638	quiescin Q6 sulfhydryl oxidase 2	chr2:26209123-26237399	-	0.495799	0.0857177	5.78409	7.29075e-09	1.63782e-07	Yes	OK	778.725	629.911	890.336	659.38	624.692	605.661	917.854	926.08	853.961	863.448
ENSMUSG00000046139	Patl1	225929	protein associated with topoisomerase II homolog 1 (yeast)	chr19:11912398-11945096	+	0.419387	0.0725935	5.7772	7.59533e-09	1.70408e-07	Yes	OK	1359.51	1137.7	1525.86	1085.12	1161.88	1166.09	1576.08	1484.24	1562.92	1480.2
ENSMUSG00000027715	Ccna2	12428	cyclin A2	chr3:36564864-36571996	-	-1.91441	0.331564	-5.7739	7.74587e-09	1.73564e-07	Yes	OK	199.819	369.171	72.8057	572.414	352.22	182.878	98.4449	60.3419	87.6722	44.764
ENSMUSG00000036223	Ska1	66468	spindle and kinetochore associated complex subunit 1	chr18:74195298-74207818	-	-2.35686	0.408464	-5.77006	7.92425e-09	1.77337e-07	Yes	OK	28.4514	60.321	4.54918	103.839	47.6272	29.4965	1.93029	9.2189	5.05801	1.98951
ENSMUSG00000018166	Erbb3	13867	erb-b2 receptor tyrosine kinase 3	chr10:128569367-128589501	-	-1.03736	0.179934	-5.76525	8.15355e-09	1.82237e-07	Yes	OK	1915.37	2746.27	1292.19	2307.83	3635.18	2295.81	1084.82	1393.73	1406.97	1283.23
ENSMUSG00000023075	Akirin1	68050	akirin 1	chr4:123735194-123750299	-	1.01717	0.176484	5.76353	8.23722e-09	1.83874e-07	Yes	OK	622.971	384.006	802.195	481.555	296.84	373.622	849.328	761.816	690.418	907.217
ENSMUSG00000029032	Arhgef16	230972	Rho guanine nucleotide exchange factor (GEF) 16	chr4:154278469-154299895	-	-0.921038	0.159909	-5.75975	8.42364e-09	1.87798e-07	Yes	OK	720.448	996.599	513.335	1208.43	1022.32	759.043	498.015	546.429	490.627	518.268
ENSMUSG00000049670	Morn4	226123	MORN repeat containing 4	chr19:42074938-42086370	-	-0.728815	0.126778	-5.74875	8.99079e-09	1.99937e-07	Yes	OK	524.803	682.124	406.812	721.683	676.75	647.94	359.034	405.632	386.095	476.488
ENSMUSG00000053931	Cnn3	71994	calponin 3, acidic	chr3:121426540-121458205	+	1.07585	0.187183	5.7476	9.052e-09	2.01046e-07	Yes	OK	9598.2	5707.41	12516.3	6431.55	5236.78	5453.9	13607.6	11019.9	9174.39	16263.3
ENSMUSG00000034998	Foxn2	14236	forkhead box N2	chr17:88440711-88490533	+	0.726662	0.126569	5.74125	9.39785e-09	2.08465e-07	Yes	OK	807.518	583.586	975.467	626.93	647.952	475.877	949.704	1009.05	937.418	1005.7
ENSMUSG00000026833	Olfm1	56177	olfactomedin 1	chr2:28193092-28214431	+	0.608906	0.106067	5.74078	9.42406e-09	2.08683e-07	Yes	OK	1528.77	1170.28	1797.64	1140.93	1079.92	1289.98	1896.51	1649.34	1945.65	1699.04
ENSMUSG00000039176	Polg	18975	polymerase (DNA directed), gamma	chr7:79449382-79466273	-	0.390075	0.0679497	5.74065	9.43135e-09	2.08683e-07	Yes	OK	2879.3	2442.44	3206.94	2351.96	2497.66	2477.71	3323.96	3204.82	3275.9	3023.06
ENSMUSG00000022044	Stmn4	56471	stathmin-like 4	chr14:66344295-66361680	+	1.50988	0.263122	5.73831	9.56243e-09	2.11319e-07	Yes	OK	101.62	44.5482	144.423	41.5357	40.9816	51.1273	185.308	140.798	94.4162	157.171
ENSMUSG00000044477	Zfand3	21769	zinc finger, AN1-type domain 3	chr17:30005086-30210020	+	0.58643	0.1022	5.73804	9.57778e-09	2.11394e-07	Yes	OK	3133.06	2425	3664.1	2344.17	2179.78	2751.04	3723.53	3556.82	3879.49	3496.57
ENSMUSG00000097787	2700046G09Rik	67188	RIKEN cDNA 2700046G09 gene	chr19:32389215-32391184	+	-1.17801	0.205361	-5.73631	9.67614e-09	2.13298e-07	Yes	OK	89.4755	134.102	56.0058	138.885	121.837	141.583	45.3619	61.18	65.7541	51.7273
ENSMUSG00000023013	Aqp2	11827	aquaporin 2	chr15:99579055-99584545	+	-2.27134	0.395994	-5.7358	9.7056e-09	2.1368e-07	Yes	OK	21.2085	43.8214	4.24887	67.4956	44.3044	19.6643	1.93029	4.19041	5.90101	4.97378
ENSMUSG00000006740	Kif5b	16573	kinesin family member 5B	chr18:6201004-6241524	-	0.973326	0.169715	5.73505	9.74824e-09	2.14346e-07	Yes	OK	3428.8	2165.32	4376.42	1657.54	2845.45	1992.98	4301.66	4617.83	4506.69	4079.49
ENSMUSG00000060166	Zdhhc8	27801	zinc finger, DHHC domain containing 8	chr16:18220752-18235136	-	0.450678	0.0785858	5.73485	9.7601e-09	2.14346e-07	Yes	OK	2554.92	2107.95	2890.14	2057.32	2008.1	2258.45	3065.3	2846.13	2763.36	2885.79
ENSMUSG00000047040	Prr15l	217138	proline rich 15-like	chr11:96929323-96935647	+	-1.03101	0.179882	-5.7316	9.94891e-09	2.18221e-07	Yes	OK	683.933	979.159	462.513	1261.65	774.219	901.609	402.466	509.554	436.675	501.357
ENSMUSG00000048772	Tmem53	68777	transmembrane protein 53	chr4:117252339-117268588	+	-1.2493	0.218081	-5.72861	1.01258e-08	2.21825e-07	Yes	OK	130.026	198.986	78.3065	180.421	198.262	218.274	55.9785	89.6747	96.9452	70.6276
ENSMUSG00000033147	Slc22a15	242126	solute carrier family 22 (organic anion/cation transporter), member 15	chr3:101855770-101924453	-	1.2472	0.217737	5.728	1.01622e-08	2.22348e-07	Yes	OK	848.357	452.246	1145.44	442.615	531.653	382.471	1528.79	1065.2	761.23	1226.53
ENSMUSG00000041483	Zfp281	226442	zinc finger protein 281	chr1:136624900-136630391	+	0.613756	0.107222	5.72418	1.03933e-08	2.27122e-07	Yes	OK	1071.2	817.935	1261.14	720.385	919.316	814.103	1247.93	1349.31	1247.64	1199.68
ENSMUSG00000025762	Larp1b	214048	La ribonucleoprotein domain family, member 1B	chr3:40950630-40977793	+	0.674327	0.117813	5.72369	1.04232e-08	2.27495e-07	Yes	OK	655.074	485.697	782.107	512.707	459.658	484.726	718.069	745.893	761.23	903.238
ENSMUSG00000026832	Cytip	227929	cytohesin 1 interacting protein	chr2:58129138-58160122	-	-1.14427	0.199952	-5.72272	1.04833e-08	2.28351e-07	Yes	OK	193.103	285.875	123.524	229.745	346.682	281.2	129.33	98.0556	126.45	140.261
ENSMUSG00000025068	Gsto1	14873	glutathione S-transferase omega 1	chr19:47854972-47864788	+	-1.15358	0.201653	-5.72061	1.06143e-08	2.30809e-07	Yes	OK	5642.3	8384.64	3585.54	11164	8279.39	5710.52	3491.9	3095.87	3601.3	4153.1
ENSMUSG00000038280	Ostm1	14628	osteopetrosis associated transmembrane protein 1	chr10:42678915-42702462	+	0.709689	0.124128	5.71738	1.0818e-08	2.3495e-07	Yes	OK	902.863	657.371	1086.98	682.744	642.414	646.956	1126.33	944.518	1010.76	1266.32
ENSMUSG00000089789	Rdh1	107605	retinol dehydrogenase 1 (all trans)	chr10:127759762-127768299	+	-1.6664	0.291626	-5.71417	1.10242e-08	2.39132e-07	Yes	OK	401.715	693.134	183.15	795.669	837.353	446.38	238.391	108.113	137.409	248.689
ENSMUSG00000033618	Map3k13	71751	mitogen-activated protein kinase kinase kinase 13	chr16:21891968-21931877	+	1.3822	0.242046	5.71047	1.12668e-08	2.44095e-07	Yes	OK	337.092	163.323	467.419	151.865	182.756	155.348	554.959	460.107	275.662	578.948
ENSMUSG00000041548	Hspb8	80888	heat shock protein 8	chr5:116408490-116422864	-	0.837121	0.146861	5.70009	1.19745e-08	2.59109e-07	Yes	OK	4104.8	2795.77	5086.57	2873.75	2229.62	3283.94	4854.68	5707.34	4521.02	5263.25
ENSMUSG00000071359	Tbpl1	237336	TATA box binding protein-like 1	chr10:22703876-22731447	-	0.451099	0.0791962	5.69596	1.22677e-08	2.65129e-07	Yes	OK	1371.78	1131.11	1552.28	1065.65	1115.36	1212.31	1608.9	1505.19	1573.04	1521.98
ENSMUSG00000027332	Ivd	56357	isovaleryl coenzyme A dehydrogenase	chr2:118861999-118881357	+	0.646709	0.113601	5.69284	1.24947e-08	2.69704e-07	Yes	OK	3207.5	2411.08	3804.82	2541.47	2266.17	2425.59	3215.87	3979.21	4252.1	3772.11
ENSMUSG00000067704	Wfdc13	408190	WAP four-disulfide core domain 13	chr2:164685106-164687706	+	2.39201	0.420742	5.68522	1.30645e-08	2.81661e-07	Yes	OK	16.1818	0.801867	27.7167	1.29799	1.10761	0	19.3029	29.3329	13.488	48.743
ENSMUSG00000027583	Zbtb46	72147	zinc finger and BTB domain containing 46	chr2:181390885-181424388	-	0.880851	0.155134	5.67801	1.36269e-08	2.9307e-07	Yes	OK	1087.15	723.359	1359.99	851.483	622.477	696.117	1452.54	1517.77	1084.94	1384.7
ENSMUSG00000039473	Ubn1	170644	ubinuclein 1	chr16:5050067-5086285	+	0.942787	0.166115	5.67551	1.38279e-08	2.97031e-07	Yes	OK	4726.91	3036.07	5995.04	2560.94	3309.54	3237.73	6983.8	5826.34	4504.16	6665.86
ENSMUSG00000032096	Arcn1	213827	archain 1	chr9:44742143-44767808	-	0.434712	0.0766365	5.67239	1.40819e-08	3.02119e-07	Yes	OK	4739.72	3941.17	5338.63	4191.22	3979.64	3652.65	5490.72	5203.65	5148.21	5511.94
ENSMUSG00000005982	Naa60	74763	N(alpha)-acetyltransferase 60, NatF catalytic subunit	chr16:3884618-3904781	+	0.502917	0.0886797	5.67117	1.41826e-08	3.0391e-07	Yes	OK	1677.44	1351.74	1921.72	1469.33	1295.9	1289.98	1996.89	1910.83	1778.73	2000.45
ENSMUSG00000034532	Fbxo16	50759	F-box protein 16	chr14:65266700-65321502	+	-1.28612	0.226956	-5.66681	1.4548e-08	3.10986e-07	Yes	OK	116.811	180.96	68.7003	241.426	162.819	138.634	70.4557	68.7227	69.9691	65.6539
ENSMUSG00000020122	Egfr	13649	epidermal growth factor receptor	chr11:16752202-16913907	+	0.728405	0.12857	5.66543	1.46658e-08	3.13124e-07	Yes	OK	1839.28	1325.62	2224.53	1061.76	1443.22	1471.87	2328.9	2179.01	2302.24	2087.99
ENSMUSG00000014361	Mertk	17289	c-mer proto-oncogene tyrosine kinase	chr2:128698996-128802188	+	0.716535	0.126519	5.66346	1.48354e-08	3.16362e-07	Yes	OK	1176.92	853.733	1419.31	807.351	847.322	906.526	1507.56	1320.82	1636.27	1212.61
ENSMUSG00000047030	Spata2	263876	spermatogenesis associated 2	chr2:167481135-167492874	-	0.541845	0.0956809	5.66305	1.48708e-08	3.16735e-07	Yes	OK	646.13	511.028	747.457	514.005	529.438	489.642	745.093	764.331	689.575	790.831
ENSMUSG00000024500	Ppp2r2b	72930	protein phosphatase 2, regulatory subunit B, beta	chr18:42645220-43059471	-	-0.955171	0.168696	-5.66208	1.49552e-08	3.1815e-07	Yes	OK	1984.34	2774.97	1391.36	3621.4	2327.09	2376.43	1257.59	1571.4	1376.62	1359.83
ENSMUSG00000038976	Ppp1r9b	217124	protein phosphatase 1, regulatory subunit 9B	chr11:94991211-95006898	+	0.503807	0.0889893	5.66143	1.50119e-08	3.18972e-07	Yes	OK	4260.7	3430.49	4883.35	3555.2	3206.53	3529.75	5306.37	4740.19	4482.24	5004.61
ENSMUSG00000038550	Ciart	229599	circadian associated repressor of transcription	chr3:95878504-95882228	-	1.34568	0.237806	5.65873	1.52498e-08	3.23637e-07	Yes	OK	251.941	125.064	347.1	105.137	119.622	150.432	306.916	340.261	485.569	255.652
ENSMUSG00000047604	Frat2	212398	frequently rearranged in advanced T cell lymphomas 2	chr19:41845975-41848132	-	-0.912451	0.161383	-5.65395	1.56799e-08	3.32364e-07	Yes	OK	189.359	261.274	135.423	298.538	232.598	252.687	130.295	127.388	129.822	154.187
ENSMUSG00000026223	Itm2c	64294	integral membrane protein 2C	chr1:85894509-85908698	+	-0.695481	0.123035	-5.6527	1.5795e-08	3.34404e-07	Yes	OK	9870.74	12690.7	7755.76	14115.7	11174.7	12781.8	7794.52	8038.88	6643.7	8545.94
ENSMUSG00000028703	Lrrc41	230654	leucine rich repeat containing 41	chr4:116075268-116097109	+	0.77925	0.137869	5.65209	1.58507e-08	3.3518e-07	Yes	OK	1085.57	762.648	1327.75	804.755	827.385	655.805	1479.57	1331.71	1100.12	1399.62
ENSMUSG00000071604	Fam189a2	381217	family with sequence similarity 189, member A2	chr19:23972749-24031019	-	1.56949	0.277754	5.65065	1.59842e-08	3.37599e-07	Yes	OK	5539.94	2310.54	7962	2163.75	1928.35	2839.53	9565.56	6168.28	4177.07	11937.1
ENSMUSG00000033355	Rtp4	67775	receptor transporter protein 4	chr16:23609918-23614222	+	-1.01374	0.179458	-5.64887	1.61503e-08	3.40699e-07	Yes	OK	378.588	539.074	258.224	443.913	703.332	469.977	268.311	250.586	261.33	252.668
ENSMUSG00000049538	Adamts16	271127	a disintegrin-like and metallopeptidase (reprolysin type) with thrombospondin type 1 motif, 16	chr13:70727807-70841811	-	1.87038	0.331206	5.64719	1.63094e-08	3.43646e-07	Yes	OK	229.318	70.4555	348.465	50.6217	83.0708	77.6741	464.235	438.317	133.194	358.112
ENSMUSG00000035824	Tk2	57813	thymidine kinase 2, mitochondrial	chr8:104226690-104248558	-	-0.733454	0.129912	-5.64576	1.64453e-08	3.46095e-07	Yes	OK	1546.67	2013.36	1196.66	2067.7	1875.18	2097.2	1124.39	1031.68	1180.2	1450.35
ENSMUSG00000070972	Dnajc25	72429	DnaJ heat shock protein family (Hsp40) member C25	chr4:59003192-59023398	+	0.700534	0.124231	5.63896	1.71077e-08	3.59609e-07	Yes	OK	551.722	403.378	662.981	419.251	371.049	419.833	723.859	601.743	606.118	720.203
ENSMUSG00000097403	9230116N13Rik	320054	RIKEN cDNA 9230116N13 gene	chr1:136411915-136415519	-	-1.35547	0.24052	-5.63559	1.74459e-08	3.65671e-07	Yes	OK	53.8655	85.2685	30.3132	93.4554	88.6088	73.7412	27.0241	37.7137	28.6621	27.8532
ENSMUSG00000002980	Bcam	57278	basal cell adhesion molecule	chr7:19756137-19770532	-	-0.829746	0.147236	-5.63548	1.74574e-08	3.65671e-07	Yes	OK	5364.02	7207.01	3981.78	8104.66	6085.21	7431.15	3274.74	4463.62	4426.6	3762.17
ENSMUSG00000029028	Lrrc47	72946	leucine rich repeat containing 47	chr4:154011802-154021512	+	0.490778	0.0871091	5.63407	1.7601e-08	3.68224e-07	Yes	OK	1030.72	835.176	1177.38	834.609	870.582	800.338	1252.76	1216.89	1134.68	1105.17
ENSMUSG00000019917	Sept10	103080	septin 10	chr10:59141626-59221847	-	-0.726811	0.12903	-5.63288	1.77227e-08	3.70331e-07	Yes	OK	660.26	857.939	512.001	790.477	934.823	848.516	443.967	533.858	586.729	483.451
ENSMUSG00000039789	Zfp597	71063	zinc finger protein 597	chr16:3861543-3872374	-	0.651865	0.115802	5.62911	1.81137e-08	3.77607e-07	Yes	OK	362.639	271.461	431.023	247.916	281.333	285.133	442.037	454.24	418.972	408.845
ENSMUSG00000031661	Nkd1	93960	naked cuticle 1 homolog (Drosophila)	chr8:88527632-88594887	+	0.497477	0.0883991	5.62763	1.82703e-08	3.80424e-07	Yes	OK	3046.14	2459.17	3486.37	2390.9	2273.92	2712.69	3521.82	3470.5	3305.41	3647.77
ENSMUSG00000027654	Fam83d	71878	family with sequence similarity 83, member D	chr2:158768098-158786637	+	-1.928	0.342667	-5.62645	1.83955e-08	3.82579e-07	Yes	OK	66.6298	124.191	23.4585	89.5614	68.6718	214.341	22.1984	23.4663	25.29	22.8794
ENSMUSG00000024384	Iws1	73473	IWS1 homolog (S. cerevisiae)	chr18:32067733-32104331	+	0.569692	0.101288	5.6245	1.86044e-08	3.86469e-07	Yes	OK	2457.77	1917.52	2862.95	1708.16	2148.76	1895.64	2801.82	2912.33	3039.86	2697.78
ENSMUSG00000022817	Itgb5	16419	integrin beta 5	chr16:33829664-33949338	+	-0.44437	0.079018	-5.62366	1.86957e-08	3.87643e-07	Yes	OK	4494.05	5302.84	3887.47	4892.13	5606.72	5409.66	3809.43	3726.95	4096.14	3917.35
ENSMUSG00000075273	Ttc30b	72421	tetratricopeptide repeat domain 30B	chr2:75935849-75938462	-	-0.834887	0.148462	-5.62357	1.87049e-08	3.87643e-07	Yes	OK	270.822	364.372	200.659	334.882	404.278	353.958	171.796	195.273	210.75	224.815
ENSMUSG00000060671	Atp8b2	54667	ATPase, class I, type 8B, member 2	chr3:89939480-89963332	-	0.523442	0.0931452	5.61963	1.91366e-08	3.96126e-07	Yes	OK	3012.62	2402.64	3470.11	2133.9	2561.9	2512.12	3450.4	3669.96	3488.34	3271.75
ENSMUSG00000020808	Fam64a	109212	family with sequence similarity 64, member A	chr11:72042501-72047370	+	-2.04771	0.36449	-5.61801	1.93172e-08	3.99396e-07	Yes	OK	50.1798	97.0994	14.9902	141.481	90.824	58.993	22.1984	15.0855	17.703	4.97378
ENSMUSG00000032122	Slc37a2	56857	solute carrier family 37 (glycerol-3-phosphate transporter), member 2	chr9:37229148-37255738	-	1.82135	0.324265	5.61686	1.94459e-08	4.01587e-07	Yes	OK	163.641	53.314	246.387	85.6675	31.0131	43.2615	340.697	223.768	147.525	273.558
ENSMUSG00000021792	Fam213a	70564	family with sequence similarity 213, member A	chr14:40993734-41008266	-	-0.816745	0.145424	-5.61632	1.95072e-08	4.02382e-07	Yes	OK	1672.68	2237.87	1248.79	2262.4	1884.04	2567.18	1041.39	1200.13	1391.8	1361.82
ENSMUSG00000094870	Zfp131	72465	zinc finger protein 131	chr13:119765185-119790806	-	0.957594	0.170513	5.61596	1.95479e-08	4.0275e-07	Yes	OK	1367.2	870.819	1739.49	1044.88	790.834	776.741	2062.52	1531.18	1414.56	1949.72
ENSMUSG00000051022	Hs3st1	15476	heparan sulfate (glucosamine) 3-O-sulfotransferase 1	chr5:39613934-39644631	-	1.17169	0.208656	5.61544	1.96065e-08	4.03486e-07	Yes	OK	314.481	175.48	418.731	166.143	143.989	216.308	409.222	385.518	338.044	542.142
ENSMUSG00000024940	Ltbp3	16998	latent transforming growth factor beta binding protein 3	chr19:5740903-5758532	+	-0.513959	0.0916037	-5.61068	2.01533e-08	4.13776e-07	Yes	OK	6659.29	8052.09	5614.7	8194.22	8041.25	7920.79	5642.24	5556.48	6247.48	5012.57
ENSMUSG00000038379	Ttk	22137	Ttk protein kinase	chr9:83834688-83872390	+	-1.82828	0.326034	-5.60762	2.05124e-08	4.20659e-07	Yes	OK	54.213	98.4546	21.0318	127.203	114.084	54.0769	20.2681	18.4378	29.5051	15.9161
ENSMUSG00000015354	Pcolce2	76477	procollagen C-endopeptidase enhancer 2	chr9:95637627-95695551	+	-1.34131	0.239234	-5.60669	2.06233e-08	4.22444e-07	Yes	OK	236.538	372.583	134.504	437.423	410.923	269.401	118.713	153.369	169.443	96.4913
ENSMUSG00000073423	Zfp414	328801	zinc finger protein 414	chr17:33629091-33631714	+	-0.521113	0.0930363	-5.60118	2.12897e-08	4.35587e-07	Yes	OK	615.3	746.001	517.274	790.477	719.947	727.58	498.98	525.477	496.528	548.11
ENSMUSG00000026663	Atf6	226641	activating transcription factor 6	chr1:170704456-170867771	-	0.493186	0.088146	5.59511	2.20484e-08	4.50589e-07	Yes	OK	1920.11	1553.29	2195.22	1430.39	1624.86	1604.61	2155.17	2284.61	2309.82	2031.29
ENSMUSG00000001751	Naglu	27419	alpha-N-acetylglucosaminidase (Sanfilippo disease IIIB)	chr11:101070093-101077671	+	-0.651938	0.116654	-5.58863	2.28871e-08	4.67189e-07	Yes	OK	861.794	1092.8	688.543	1261.65	1034.51	982.233	645.683	683.875	734.254	690.36
ENSMUSG00000034471	Caskin2	140721	CASK-interacting protein 2	chr11:115799351-115813592	-	0.514633	0.0921041	5.58752	2.30339e-08	4.69641e-07	Yes	OK	2285.38	1831.15	2626.04	1970.35	1823.13	1699.98	2855.87	2521.79	2461.56	2664.95
ENSMUSG00000070738	Dgkd	227333	diacylglycerol kinase, delta	chr1:87853286-87944489	+	0.432084	0.07742	5.58103	2.39095e-08	4.86617e-07	Yes	OK	2684.19	2233.48	3022.23	2128.71	2204.14	2367.59	3200.42	3041.4	3001.09	2846
ENSMUSG00000051378	Kif18b	70218	kinesin family member 18B	chr11:102905518-102925124	-	-1.65431	0.296421	-5.58094	2.39216e-08	4.86617e-07	Yes	OK	64.5443	111.587	29.2621	151.865	105.223	77.6741	28.9544	40.2279	26.9761	20.8899
ENSMUSG00000005373	Mlxipl	58805	MLX interacting protein-like	chr5:135106890-135138382	+	0.924302	0.165686	5.57865	2.42399e-08	4.92524e-07	Yes	OK	359.291	233.586	453.57	280.366	232.598	187.794	519.248	415.689	436.675	442.666
ENSMUSG00000023861	Mpc1	55951	mitochondrial pyruvate carrier 1	chr17:8283812-8297661	+	0.760655	0.136369	5.57793	2.43395e-08	4.93981e-07	Yes	OK	191.608	135.954	233.348	141.481	130.698	135.684	233.565	230.472	238.569	230.783
ENSMUSG00000026353	Ubxn4	67812	UBX domain protein 4	chr1:128244180-128279377	+	0.400568	0.0718755	5.57309	2.50266e-08	5.07343e-07	Yes	OK	3409.1	2877.98	3807.44	2901.01	2773.46	2959.48	4016.94	3646.49	3645.98	3920.33
ENSMUSG00000020802	Ube2o	217342	ubiquitin-conjugating enzyme E2O	chr11:116537752-116581447	-	0.393442	0.0706019	5.57268	2.50857e-08	5.07957e-07	Yes	OK	2327.09	1971.34	2593.9	1931.41	2080.09	1902.52	2657.05	2629.9	2627.64	2461.03
ENSMUSG00000025218	Poll	56626	polymerase (DNA directed), lambda	chr19:45552275-45560564	-	-0.646507	0.116088	-5.5691	2.56057e-08	5.17892e-07	Yes	OK	495.932	627.379	397.347	621.738	577.065	683.335	356.139	416.527	419.815	396.907
ENSMUSG00000022421	Nptxr	73340	neuronal pentraxin receptor	chr15:79786350-79804709	-	0.514877	0.0926038	5.55999	2.69783e-08	5.45029e-07	Yes	OK	785.867	629.068	903.466	612.652	589.249	685.302	866.701	934.461	921.401	891.301
ENSMUSG00000095407	Tmem200c	622645	transmembrane protein 200C	chr17:68837135-68843138	+	1.49813	0.269645	5.55592	2.7616e-08	5.57275e-07	Yes	OK	413.097	181.686	586.655	151.865	112.976	280.217	471.956	693.932	674.401	506.331
ENSMUSG00000003279	Dlgap1	224997	discs, large (Drosophila) homolog-associated protein 1	chr17:70424791-70816729	+	-1.32846	0.239246	-5.55271	2.81278e-08	5.66954e-07	Yes	OK	539.166	845.847	309.156	707.405	729.915	1100.22	221.984	330.204	430.774	253.663
ENSMUSG00000009406	Elk1	13712	ELK1, member of ETS oncogene family	chrX:20933394-20950608	-	0.699507	0.126098	5.54732	2.90077e-08	5.84024e-07	Yes	OK	906.182	662.657	1088.83	573.712	747.637	666.621	1170.72	1092.02	1140.58	951.981
ENSMUSG00000026679	Enkur	71233	enkurin, TRPC channel interacting protein	chr2:21180730-21205365	-	-0.645329	0.11637	-5.54549	2.93134e-08	5.89506e-07	Yes	OK	264.97	335.023	212.43	330.988	337.821	336.26	207.506	204.492	220.866	216.857
ENSMUSG00000026313	Hdac4	208727	histone deacetylase 4	chr1:91928778-92180341	-	0.49672	0.0896102	5.54311	2.97139e-08	5.96203e-07	Yes	OK	2109.53	1703.97	2413.69	1738.01	1737.84	1636.07	2600.1	2240.19	2260.93	2553.54
ENSMUSG00000024043	Arhgap28	268970	Rho GTPase activating protein 28	chr17:67842707-68004108	-	-0.769202	0.138862	-5.53932	3.03657e-08	6.08589e-07	Yes	OK	646.273	851.346	492.467	710.001	923.747	920.291	433.351	492.792	551.323	492.404
ENSMUSG00000001166	Oas1c	114643	2'-5' oligoadenylate synthetase 1C	chr5:120800198-120812514	-	-1.05355	0.190241	-5.53798	3.05985e-08	6.1256e-07	Yes	OK	145.708	210.394	97.1934	220.659	206.015	204.509	76.2465	90.5128	120.549	101.465
ENSMUSG00000037857	Nufip2	68564	nuclear fragile X mental retardation protein interacting protein 2	chr11:77686138-77717966	+	0.785702	0.141889	5.53746	3.06889e-08	6.13674e-07	Yes	OK	1954.17	1367.11	2394.47	1212.32	1692.43	1196.57	2355.92	2282.93	2652.08	2286.94
ENSMUSG00000038525	Armc10	67211	armadillo repeat containing 10	chr5:21645983-21662592	+	-0.523059	0.0944674	-5.53693	3.07822e-08	6.14842e-07	Yes	OK	1560.74	1893.46	1311.19	2096.26	1779.93	1804.2	1277.85	1253.77	1301.59	1411.56
ENSMUSG00000011256	Adam19	11492	a disintegrin and metallopeptidase domain 19 (meltrin beta)	chr11:46127903-46147347	+	1.00927	0.182367	5.53428	3.1251e-08	6.23502e-07	Yes	OK	1204.25	742.975	1550.21	604.864	663.458	960.602	1613.72	1635.94	1725.62	1225.54
ENSMUSG00000032936	Camkv	235604	CaM kinase-like vesicle-associated	chr9:107935919-107949691	+	1.97847	0.357761	5.53014	3.19969e-08	6.37663e-07	Yes	OK	109.358	28.3865	170.086	33.7478	28.7979	22.614	170.831	203.654	58.1671	247.694
ENSMUSG00000028133	Rwdd3	66568	RWD domain containing 3	chr3:121155401-121171695	-	-0.724977	0.13111	-5.52951	3.21117e-08	6.3923e-07	Yes	OK	454.129	589.841	352.345	554.242	656.813	558.467	300.16	377.137	365.02	367.065
ENSMUSG00000030203	Dusp16	70686	dual specificity phosphatase 16	chr6:134715467-134792628	-	0.598578	0.108256	5.5293	3.21502e-08	6.39276e-07	Yes	OK	1633.07	1255.88	1915.96	1153.91	1263.78	1349.96	2047.07	2091.01	1722.25	1803.49
ENSMUSG00000023914	Mep1a	17287	meprin 1 alpha	chr17:43474328-43502773	-	-2.26875	0.410432	-5.52771	3.24432e-08	6.43784e-07	Yes	OK	13.8963	29.3749	2.28733	48.0257	24.3674	15.7315	0.965146	1.67616	2.529	3.97902
ENSMUSG00000026355	Mcm6	17219	minichromosome maintenance complex component 6	chr1:128331574-128359705	-	-1.15796	0.209484	-5.52768	3.24499e-08	6.43784e-07	Yes	OK	1859.74	2771.68	1175.79	3923.83	2505.41	1885.81	1134.05	1264.67	1079.89	1224.54
ENSMUSG00000000441	Raf1	110157	v-raf-leukemia viral oncogene 1	chr6:115618572-115676635	-	0.607188	0.109866	5.52665	3.26411e-08	6.4685e-07	Yes	OK	1705.18	1306.47	2004.22	1229.2	1463.15	1227.05	2066.38	2090.18	2101.6	1758.73
ENSMUSG00000086610	Gm15408	100503307	predicted gene 15408	chr5:149006961-149012776	+	-0.949521	0.171908	-5.52343	3.3245e-08	6.58079e-07	Yes	OK	169.704	237.276	119.026	268.684	242.567	200.576	109.061	132.417	111.276	123.35
ENSMUSG00000030340	Scnn1a	20276	sodium channel, nonvoltage-gated 1 alpha	chr6:125321339-125344942	+	1.18474	0.214635	5.51979	3.39406e-08	6.71097e-07	Yes	OK	1112.77	615.836	1485.47	745.047	387.664	714.798	1268.2	1597.38	1334.47	1741.82
ENSMUSG00000051851	Cxx1c	72865	CAAX box 1C	chrX:53607921-53609134	+	-0.636302	0.115303	-5.51851	3.41891e-08	6.75254e-07	Yes	OK	391.131	493.037	314.701	508.813	445.259	525.038	300.16	305.062	320.341	333.243
ENSMUSG00000003779	Kif20a	19348	kinesin family member 20A	chr18:34625032-34633277	+	-1.34833	0.244422	-5.51643	3.45954e-08	6.82516e-07	Yes	OK	125.922	198.991	71.1204	240.128	227.06	129.785	64.6648	81.2939	64.9111	73.6119
ENSMUSG00000045326	Fndc7	320181	fibronectin type III domain containing 7	chr3:108853677-108890008	-	-2.13134	0.386385	-5.5161	3.46595e-08	6.82752e-07	Yes	OK	16.5295	33.2093	4.01963	49.3237	27.6903	22.614	3.86058	6.70465	2.529	2.98427
ENSMUSG00000020132	Rab21	216344	RAB21, member RAS oncogene family	chr10:115289861-115315591	-	0.337719	0.0612256	5.51598	3.46847e-08	6.82752e-07	Yes	OK	2661.22	2310.92	2923.94	2342.87	2269.49	2320.39	2858.76	2831.04	2974.95	3031.02
ENSMUSG00000048537	Phldb1	102693	pleckstrin homology like domain, family B, member 1	chr9:44686307-44735198	-	0.57241	0.103903	5.5091	3.60671e-08	7.09173e-07	Yes	OK	5502.74	4286.91	6414.62	3866.72	4311.93	4682.08	6956.77	6212.7	6681.63	5807.38
ENSMUSG00000010154	Spire2	234857	spire homolog 2 (Drosophila)	chr8:123332712-123369518	+	-1.34569	0.244294	-5.50847	3.61967e-08	7.10302e-07	Yes	OK	201.423	317.854	114.1	412.761	297.947	242.854	87.8283	98.8936	115.491	154.187
ENSMUSG00000075420	Smim6	68528	small integral membrane protein 6	chr11:115912016-115913917	+	-1.35949	0.246802	-5.50843	3.6205e-08	7.10302e-07	Yes	OK	186.359	295.498	104.505	363.438	262.504	260.552	67.5602	142.474	104.532	103.455
ENSMUSG00000038291	Snx25	102141	sorting nexin 25	chr8:46033260-46124146	-	0.546351	0.0992406	5.50531	3.68513e-08	7.22179e-07	Yes	OK	680.19	536.075	788.277	506.217	506.178	595.829	772.117	817.13	773.032	790.831
ENSMUSG00000066232	Ipo7	233726	importin 7	chr7:110018424-110055114	+	0.568252	0.103243	5.50402	3.71237e-08	7.26712e-07	Yes	OK	4581.12	3577.04	5334.19	3743.41	3825.69	3162.02	5878.7	5128.22	5004.9	5324.93
ENSMUSG00000042761	Mrap2	244958	melanocortin 2 receptor accessory protein 2	chr9:87144305-87184045	+	1.91922	0.348801	5.50235	3.74768e-08	7.3281e-07	Yes	OK	79.0157	22.1815	121.641	25.9598	19.937	20.6475	193.994	83.8082	61.5391	147.224
ENSMUSG00000057176	Ccdc189	233899	coiled-coil domain containing 189	chr7:127582382-127588595	-	-1.03208	0.187707	-5.49836	3.83329e-08	7.48722e-07	Yes	OK	204.749	293.804	137.957	319.306	330.068	232.039	122.574	132.417	163.542	133.297
ENSMUSG00000025036	Sfxn2	94279	sideroflexin 2	chr19:46573364-46596900	+	0.847751	0.154196	5.49786	3.84418e-08	7.50018e-07	Yes	OK	1310.06	887.072	1627.3	1137.04	780.865	743.312	1553.88	1682.03	1555.34	1717.94
ENSMUSG00000021385	Ippk	75678	inositol 1,3,4,5,6-pentakisphosphate 2-kinase	chr13:49421222-49463060	+	1.18529	0.21562	5.49713	3.86026e-08	7.52325e-07	Yes	OK	1090.6	603.276	1456.1	763.219	529.438	517.172	1548.09	1422.22	982.94	1871.14
ENSMUSG00000039814	Xkr5	319581	X-linked Kx blood group related 5	chr8:18932728-18950871	-	-2.15424	0.392017	-5.49527	3.90109e-08	7.59444e-07	Yes	OK	19.2191	38.9572	4.41551	51.9197	44.3044	20.6475	2.89544	3.35233	8.43002	2.98427
ENSMUSG00000041390	Mdfic	16543	MyoD family inhibitor domain containing	chr6:15720660-15802169	+	-0.703032	0.127959	-5.49419	3.92517e-08	7.63289e-07	Yes	OK	633.928	817.124	496.532	694.426	866.151	890.794	472.921	543.915	511.702	457.588
ENSMUSG00000079442	St6galnac4	20448	ST6 (alpha-N-acetyl-neuraminyl-2,3-beta-galactosyl-1,3)-N-acetylgalactosaminide alpha-2,6-sialyltransferase 4	chr2:32587077-32599696	+	0.809519	0.147375	5.49293	3.9533e-08	7.67915e-07	Yes	OK	832.986	575.548	1026.06	652.89	517.254	556.5	1215.12	1044.25	853.118	991.771
ENSMUSG00000037579	Kcnh3	16512	potassium voltage-gated channel, subfamily H (eag-related), member 3	chr15:99224975-99242817	+	0.909091	0.165519	5.49236	3.96599e-08	7.69534e-07	Yes	OK	456.235	297.72	575.122	233.639	295.732	363.79	547.238	539.725	652.483	561.042
ENSMUSG00000032030	Cul5	75717	cullin 5	chr9:53614581-53667507	-	0.418256	0.0761879	5.4898	4.02385e-08	7.79046e-07	Yes	OK	1638.03	1371.69	1837.79	1291.5	1477.55	1346.02	1821.23	1859.7	1875.68	1794.54
ENSMUSG00000021392	Nol8	70930	nucleolar protein 8	chr13:49653077-49679016	+	0.521354	0.0950021	5.48782	4.06928e-08	7.86981e-07	Yes	OK	1034.96	826.932	1190.98	856.675	891.626	732.496	1195.82	1226.11	1164.19	1177.79
ENSMUSG00000021313	Ryr2	20191	ryanodine receptor 2, cardiac	chr13:11553102-12106945	-	1.73056	0.315431	5.48635	4.10323e-08	7.92677e-07	Yes	OK	360.077	126.774	535.055	53.2177	137.344	189.761	632.171	437.479	391.153	679.418
ENSMUSG00000036687	Tmem184a	231832	transmembrane protein 184a	chr5:139804951-139814283	-	-0.747213	0.136213	-5.48562	4.12019e-08	7.95085e-07	Yes	OK	708.647	927.446	544.548	1029.31	971.374	781.657	510.562	586.657	488.098	592.874
ENSMUSG00000013089	Etv5	104156	ets variant 5	chr16:22381312-22439570	-	-0.818168	0.149288	-5.48047	4.24201e-08	8.17699e-07	Yes	OK	1174.98	1573.81	875.852	1641.96	1856.35	1223.12	837.747	908.481	942.476	814.705
ENSMUSG00000036898	Zfp157	72154	zinc finger protein 157	chr5:138441475-138460694	+	-0.435819	0.0795413	-5.47916	4.27351e-08	8.22873e-07	Yes	OK	797.05	937.783	691.501	907.296	976.912	929.14	702.626	711.531	685.36	666.486
ENSMUSG00000040724	Kcna2	16490	potassium voltage-gated channel, shaker-related subfamily, member 2	chr3:107101566-107115005	+	-1.37104	0.250258	-5.47851	4.28917e-08	8.24987e-07	Yes	OK	649.617	1033.39	361.784	1278.52	1100.96	720.698	361.93	351.994	502.429	230.783
ENSMUSG00000029664	Tfpi2	21789	tissue factor pathway inhibitor 2	chr6:3962588-3968375	-	-1.78335	0.325562	-5.47775	4.30758e-08	8.27341e-07	Yes	OK	55.9855	100.454	22.6337	109.031	84.1784	108.154	33.7801	10.8951	16.017	29.8427
ENSMUSG00000029314	Agpat9	231510	1-acylglycerol-3-phosphate O-acyltransferase 9	chr5:100846228-100899102	+	-1.33321	0.243393	-5.47762	4.31078e-08	8.27341e-07	Yes	OK	182.871	287.701	104.248	246.618	280.225	336.26	78.1768	135.769	126.45	76.5962
ENSMUSG00000034329	Brip1	237911	BRCA1 interacting protein C-terminal helicase 1	chr11:86058135-86201193	-	-1.27002	0.23202	-5.47376	4.40581e-08	8.43758e-07	Yes	OK	87.8583	135.646	52.0173	158.355	147.312	101.271	60.8042	44.4183	53.1091	49.7378
ENSMUSG00000044313	Mab21l3	242125	mab-21-like 3 (C. elegans)	chr3:101813075-101836223	-	1.59544	0.29147	5.47376	4.40587e-08	8.43758e-07	Yes	OK	8666.66	3492.82	12547	3738.22	4589.94	2150.29	16528.1	10440.8	6638.64	16580.6
ENSMUSG00000079553	Kifc1	100502766	kinesin family member C1	chr17:33875665-33890633	-	-1.96529	0.359091	-5.47297	4.42548e-08	8.46595e-07	Yes	OK	56.6255	107.706	18.315	171.335	90.824	60.9594	12.5469	20.114	28.6621	11.9371
ENSMUSG00000027204	Fbn1	14118	fibrillin 1	chr2:125300593-125506438	-	0.717667	0.131149	5.47216	4.44595e-08	8.49591e-07	Yes	OK	1997.66	1447.11	2410.57	1159.11	1668.06	1514.15	2453.4	2547.77	2384.01	2257.1
ENSMUSG00000022973	Synj1	104015	synaptojanin 1	chr16:90936096-91011308	-	0.471084	0.0861817	5.46618	4.59846e-08	8.77784e-07	Yes	OK	1106.76	904.499	1258.46	863.164	944.791	905.542	1327.08	1309.92	1224.04	1172.82
ENSMUSG00000026429	Ube2t	67196	ubiquitin-conjugating enzyme E2T	chr1:134962564-134974179	+	-1.93146	0.353438	-5.46478	4.63483e-08	8.83772e-07	Yes	OK	51.4448	96.9194	17.3388	131.097	99.6849	59.9762	8.68631	27.6567	21.075	11.9371
ENSMUSG00000028164	Manba	110173	mannosidase, beta A, lysosomal	chr3:135485610-135571403	+	-0.677729	0.124087	-5.46172	4.71542e-08	8.98169e-07	Yes	OK	932.557	1192.32	737.731	1277.22	1190.68	1109.07	743.162	776.064	612.019	819.679
ENSMUSG00000030346	Rad51ap1	19362	RAD51 associated protein 1	chr6:126923418-126939555	-	-1.41739	0.259523	-5.46152	4.72086e-08	8.98235e-07	Yes	OK	132.981	214.7	71.691	282.962	221.522	139.617	54.0482	75.4274	76.7131	80.5752
ENSMUSG00000027333	Smox	228608	spermine oxidase	chr2:131491861-131525183	+	1.2026	0.220323	5.45836	4.80544e-08	9.13343e-07	Yes	OK	3054.28	1668.5	4093.62	2228.65	1376.76	1400.1	4528.46	3603.75	2969.05	5273.2
ENSMUSG00000000823	Zfp512b	269401	zinc finger protein 512B	chr2:181582102-181592461	-	0.539741	0.0989014	5.45737	4.83251e-08	9.17502e-07	Yes	OK	4605.57	3645.3	5325.78	3708.36	3947.52	3280.01	5803.42	5339.42	4907.96	5252.31
ENSMUSG00000022607	Ptk2	14083	PTK2 protein tyrosine kinase 2	chr15:73205104-73423191	-	0.454673	0.0833169	5.45715	4.83846e-08	9.17644e-07	Yes	OK	2381.13	1961.52	2695.84	2048.23	1959.36	1876.96	2843.32	2698.62	2453.13	2788.3
ENSMUSG00000034664	Itga2b	16399	integrin alpha 2b	chr11:102453296-102469883	-	-0.795576	0.145892	-5.45319	4.94748e-08	9.37315e-07	Yes	OK	431.453	573.56	324.872	572.414	541.621	606.645	260.589	359.537	315.283	364.081
ENSMUSG00000013663	Pten	19211	phosphatase and tensin homolog	chr19:32757576-32826160	+	0.577065	0.105831	5.45273	4.96028e-08	9.38296e-07	Yes	OK	3716.49	2888.71	4337.32	2614.16	3136.75	2915.24	4361.49	4152.7	4859.06	3976.04
ENSMUSG00000031262	Cenpi	102920	centromere protein I	chrX:134308083-134363104	+	-1.43949	0.264	-5.45262	4.96329e-08	9.38296e-07	Yes	OK	61.4445	99.9949	32.5318	119.415	110.761	69.8084	32.815	35.1994	36.2491	25.8636
ENSMUSG00000028497	Hacd4	66775	3-hydroxyacyl-CoA dehydratase 4	chr4:88412929-88438926	-	-1.39507	0.256022	-5.44902	5.0648e-08	9.55439e-07	Yes	OK	612.532	981.804	335.579	864.462	1256.03	824.919	254.799	392.222	475.453	219.841
ENSMUSG00000050148	Ubqln2	54609	ubiquilin 2	chrX:153498231-153501558	+	0.446713	0.0819919	5.44826	5.08654e-08	9.58517e-07	Yes	OK	3043.11	2516.3	3438.22	2725.78	2428.99	2394.13	3486.11	3280.25	3346.72	3639.81
ENSMUSG00000030306	Tmtc1	387314	transmembrane and tetratricopeptide repeat containing 1	chr6:148232429-148444352	-	1.15343	0.212034	5.43982	5.33339e-08	1.00289e-06	Yes	OK	2008.02	1131.94	2665.08	799.563	1151.91	1444.34	2674.42	3181.36	2879.69	1924.85
ENSMUSG00000026683	Nuf2	66977	NUF2, NDC80 kinetochore complex component	chr1:169497933-169531464	-	-2.04761	0.376569	-5.43755	5.40188e-08	1.01469e-06	Yes	OK	53.7224	105.069	15.2127	172.633	96.3621	46.2112	12.5469	20.114	20.232	7.95804
ENSMUSG00000033880	Lgals3bp	19039	lectin, galactoside-binding, soluble, 3 binding protein	chr11:118392751-118401931	-	-0.790048	0.145405	-5.43343	5.52802e-08	1.03618e-06	Yes	OK	1825.28	2422.28	1377.54	2381.81	2945.14	1939.89	1409.11	1247.07	1414.56	1439.41
ENSMUSG00000002910	Arrdc2	70807	arrestin domain containing 2	chr8:70835137-70839720	-	-0.578078	0.106419	-5.43208	5.57012e-08	1.04296e-06	Yes	OK	578.981	715.872	476.313	716.491	678.965	752.161	433.351	474.354	526.033	471.514
ENSMUSG00000025854	Fam20c	80752	family with sequence similarity 20, member C	chr5:138755080-138810063	+	-0.897649	0.165261	-5.43171	5.5816e-08	1.04401e-06	Yes	OK	1132.34	1556.56	814.178	1954.78	1551.76	1163.15	784.664	843.948	847.217	780.883
ENSMUSG00000068580	Zfyve19	72008	zinc finger, FYVE domain containing 19	chr2:119208719-119217050	+	-0.516458	0.095183	-5.42595	5.76479e-08	1.07713e-06	Yes	OK	910.954	1103.16	766.799	1198.05	1081.03	1030.41	714.208	811.263	757.858	783.867
ENSMUSG00000059146	E430016F16Rik	414121	RIKEN cDNA E430016F16 gene	chr7:78581065-78718220	-	0.933926	0.172158	5.42481	5.80166e-08	1.08287e-06	Yes	OK	668.52	430.961	846.689	488.045	328.96	475.877	777.908	803.72	1024.25	780.883
ENSMUSG00000059146	Ntrk3	18213	neurotrophic tyrosine kinase, receptor, type 3	chr7:78192113-78577838	-	0.933926	0.172158	5.42481	5.80166e-08	1.08287e-06	Yes	OK	668.52	430.961	846.689	488.045	328.96	475.877	777.908	803.72	1024.25	780.883
ENSMUSG00000061878	Sphk1	20698	sphingosine kinase 1	chr11:116534739-116536675	+	-0.896392	0.165255	-5.4243	5.81825e-08	1.08482e-06	Yes	OK	814.866	1119.68	586.257	1412.21	858.398	1088.42	582.948	560.677	631.408	569.995
ENSMUSG00000038028	Tigar	319801	Trp53 induced glycolysis repulatory phosphatase	chr6:127085115-127109552	-	0.892057	0.164488	5.42324	5.85285e-08	1.09012e-06	Yes	OK	310.495	204.805	389.762	223.255	156.173	234.989	400.536	389.708	359.962	408.845
ENSMUSG00000034285	Nipsnap1	18082	nipsnap homolog 1 (C. elegans)	chr11:4874002-4894200	+	-0.939165	0.173191	-5.42271	5.8701e-08	1.09201e-06	Yes	OK	1980.66	2758.54	1397.24	3490.3	2661.59	2123.75	1426.49	1158.23	1508.13	1496.11
ENSMUSG00000022322	Shcbp1	20419	Shc SH2-domain binding protein 1	chr8:4735979-4779534	-	-1.81473	0.334663	-5.42255	5.87534e-08	1.09201e-06	Yes	OK	71.5063	130.077	27.5783	195.997	127.375	66.8587	29.9195	19.2759	36.2491	24.8689
ENSMUSG00000068748	Ptprz1	19283	protein tyrosine phosphatase, receptor type Z, polypeptide 1	chr6:22875501-23052916	+	1.53452	0.28329	5.41679	6.0678e-08	1.12659e-06	Yes	OK	441.706	186.699	632.962	96.0514	157.281	306.764	660.16	595.038	600.217	676.434
ENSMUSG00000002781	Tmem143	70209	transmembrane protein 143	chr7:45897068-45917413	+	-0.669096	0.123795	-5.40487	6.48552e-08	1.20289e-06	Yes	OK	421.277	537.179	334.35	490.641	569.312	551.584	307.882	366.242	354.904	308.374
ENSMUSG00000073236	2500004C02Rik	72326	RIKEN cDNA 2500004C02 gene	chr2:153341156-153345810	-	-1.07888	0.199663	-5.40348	6.53605e-08	1.2108e-06	Yes	OK	168.294	244.912	110.83	205.083	233.706	295.948	92.654	133.255	112.962	104.449
ENSMUSG00000057230	Aak1	269774	AP2 associated kinase 1	chr6:86849516-87003227	+	0.826214	0.152909	5.40332	6.54191e-08	1.2108e-06	Yes	OK	3391.51	2319.78	4195.32	1804.21	2732.47	2422.65	4470.56	4280.92	4447.68	3582.11
ENSMUSG00000024491	Rbm27	225432	RNA binding motif protein 27	chr18:42275352-42341540	+	0.476596	0.0882391	5.40119	6.61989e-08	1.22395e-06	Yes	OK	1845.02	1505.31	2099.81	1651.05	1477.55	1387.32	2109.81	2128.73	2179.16	1981.55
ENSMUSG00000027297	Ltk	17005	leukocyte tyrosine kinase	chr2:119751325-119758525	-	-1.5067	0.279009	-5.40016	6.65796e-08	1.2297e-06	Yes	OK	66.1983	109.969	33.3701	155.759	88.6088	85.5398	26.0589	33.5233	37.0921	36.806
ENSMUSG00000034175	Rhbdd3	279766	rhomboid domain containing 3	chr11:5099272-5106100	+	-0.875506	0.16214	-5.39968	6.67593e-08	1.23173e-06	Yes	OK	635.159	866.821	461.413	1044.88	736.561	819.019	446.863	470.164	389.467	539.157
ENSMUSG00000026843	Fubp3	320267	far upstream element (FUSE) binding protein 3	chr2:31572650-31617526	+	0.450173	0.0833773	5.39923	6.6926e-08	1.23352e-06	Yes	OK	2178.5	1797.17	2464.5	1626.38	1929.46	1835.67	2558.6	2412.84	2418.57	2467.99
ENSMUSG00000001036	Epn2	13855	epsin 2	chr11:61517248-61579687	-	0.389052	0.0720644	5.39868	6.71343e-08	1.23607e-06	Yes	OK	2650.31	2248.28	2951.83	2085.87	2271.71	2387.25	2942.73	3009.55	2951.35	2903.69
ENSMUSG00000020218	Wif1	24117	Wnt inhibitory factor 1	chr10:121034003-121100642	+	-2.0052	0.371517	-5.39733	6.76402e-08	1.24409e-06	Yes	OK	908.873	1752.9	275.856	1897.66	1658.09	1702.93	250.938	219.577	512.545	120.365
ENSMUSG00000020272	Stk10	20868	serine/threonine kinase 10	chr11:32533265-32624595	+	0.583513	0.108158	5.39498	6.85308e-08	1.25916e-06	Yes	OK	1026.22	794.885	1199.72	786.583	712.193	885.878	1233.46	1157.39	1288.95	1119.1
ENSMUSG00000038732	Mboat1	218121	membrane bound O-acyltransferase domain containing 1	chr13:30136489-30246694	+	-0.651149	0.120792	-5.39064	7.02077e-08	1.28863e-06	Yes	OK	1255.27	1590.73	1003.67	1626.38	1746.7	1399.12	1050.08	911.833	930.674	1122.08
ENSMUSG00000029313	Aff1	17355	AF4/FMR2 family, member 1	chr5:103754161-103855322	+	0.927593	0.172107	5.38964	7.05994e-08	1.29447e-06	Yes	OK	4437.32	2868.53	5613.91	2189.71	3479	2936.87	5635.49	5403.95	6684.16	4732.05
ENSMUSG00000063576	Klhdc3	71765	kelch domain containing 3	chr17:46674550-46680930	-	-0.482189	0.0895272	-5.38595	7.20632e-08	1.31994e-06	Yes	OK	1914.43	2289.76	1632.94	2441.52	2069.02	2358.74	1563.54	1580.62	1660.71	1726.9
ENSMUSG00000026475	Rgs16	19734	regulator of G-protein signaling 16	chr1:153740352-153745468	+	1.60114	0.297467	5.38257	7.34298e-08	1.34357e-06	Yes	OK	348.281	138.466	505.642	125.905	135.128	154.365	554.959	462.621	236.04	768.946
ENSMUSG00000099881	2810013P06Rik	100503178	RIKEN cDNA 2810013P06 gene	chr8:123042574-123044602	+	-0.594433	0.110598	-5.37473	7.66958e-08	1.40188e-06	Yes	OK	483.632	601.456	395.265	608.758	560.451	635.158	364.825	408.146	429.088	379.002
ENSMUSG00000091971	Hspa1a	193740	heat shock protein 1A	chr17:34969358-34972156	-	0.894898	0.166524	5.374	7.70079e-08	1.40563e-06	Yes	OK	236.901	155.607	297.871	142.779	145.097	178.945	282.788	284.11	271.447	353.138
ENSMUSG00000046295	Ankle1	234396	ankyrin repeat and LEM domain containing 1	chr8:71406011-71410542	+	-2.07221	0.385608	-5.37388	7.70601e-08	1.40563e-06	Yes	OK	81.1131	160.449	21.6113	298.538	130.698	52.1105	20.2681	28.4948	22.761	14.9213
ENSMUSG00000042508	Dmtf1	23857	cyclin D binding myb-like transcription factor 1	chr5:9118867-9161776	-	0.442256	0.0823014	5.37361	7.7176e-08	1.40629e-06	Yes	OK	2304.04	1908.02	2601.06	1808.1	1959.36	1956.6	2808.57	2652.53	2480.11	2463.01
ENSMUSG00000035000	Dpp4	13482	dipeptidylpeptidase 4	chr2:62330072-62412231	-	-0.792605	0.147531	-5.37247	7.76666e-08	1.41232e-06	Yes	OK	1754.9	2331	1322.83	2270.19	2691.49	2031.33	1242.14	1277.24	1157.44	1614.49
ENSMUSG00000091811	Inafm1	66300	InaF motif containing 1	chr7:16272012-16273692	-	-0.683875	0.127293	-5.37247	7.76667e-08	1.41232e-06	Yes	OK	1010.88	1294.97	797.818	1134.44	1211.73	1538.73	757.64	825.511	842.159	765.962
ENSMUSG00000049717	Lig4	319583	ligase IV, DNA, ATP-dependent	chr8:9970019-9976323	-	1.00175	0.186491	5.37155	7.80638e-08	1.41808e-06	Yes	OK	241.421	149.809	310.13	188.209	128.483	132.734	349.383	290.814	268.075	332.248
ENSMUSG00000013584	Aldh1a2	19378	aldehyde dehydrogenase family 1, subfamily A2	chr9:71215788-71296243	+	1.25635	0.234007	5.36886	7.92376e-08	1.43792e-06	Yes	OK	2820.19	1481.58	3824.15	1682.2	1240.52	1522.02	4791.95	3290.31	2302.24	4912.1
ENSMUSG00000031628	Casp3	12367	caspase 3	chr8:46617290-46639698	+	-0.629535	0.117277	-5.36793	7.96437e-08	1.44381e-06	Yes	OK	709.332	892.61	571.873	881.336	938.146	858.348	516.353	527.992	659.227	583.921
ENSMUSG00000036391	Sec24a	77371	Sec24 related gene family, member A (S. cerevisiae)	chr11:51692262-51756834	-	0.671819	0.125311	5.36121	8.26667e-08	1.49707e-06	Yes	OK	830.705	616.292	991.515	603.566	687.826	557.484	927.505	940.328	1142.27	955.96
ENSMUSG00000085175	Gm11423	100503272	predicted gene 11423	chr11:82779600-82781042	-	-1.23173	0.229772	-5.36065	8.29243e-08	1.5002e-06	Yes	OK	158.954	242.946	95.9593	324.498	177.218	227.123	82.0374	105.598	103.689	92.5123
ENSMUSG00000038717	Atp5l	27425	ATP synthase, H+ transporting, mitochondrial F0 complex, subunit G	chr9:44913247-44920742	-	0.814453	0.151964	5.35952	8.34437e-08	1.50805e-06	Yes	OK	333.175	229.61	410.849	264.79	203.8	220.24	387.989	407.308	372.607	475.493
ENSMUSG00000009647	Mcu	215999	mitochondrial calcium uniporter	chr10:59446983-59616692	-	0.7884	0.147153	5.3577	8.42862e-08	1.52172e-06	Yes	OK	1140.47	795.651	1399.08	776.199	728.807	881.945	1553.88	1248.74	1169.24	1624.44
ENSMUSG00000021125	Arg2	11847	arginase type II	chr12:79130787-79156301	+	0.862611	0.161099	5.35455	8.57678e-08	1.54689e-06	Yes	OK	286.771	192.819	357.234	240.128	167.249	171.08	367.721	372.108	332.986	356.122
ENSMUSG00000039670	Oxld1	66431	oxidoreductase like domain containing 1	chr11:120456603-120458063	-	-1.01007	0.188713	-5.35242	8.67858e-08	1.56365e-06	Yes	OK	196.71	280.255	134.051	303.73	238.136	298.898	108.096	124.036	139.938	164.135
ENSMUSG00000033111	3830406C13Rik	218734	RIKEN cDNA 3830406C13 gene	chr14:12284202-12303231	+	-0.607845	0.113585	-5.35143	8.726e-08	1.57059e-06	Yes	OK	743.971	929.094	605.129	956.62	848.429	982.233	539.517	588.333	616.234	676.434
ENSMUSG00000020520	Galnt10	171212	UDP-N-acetyl-alpha-D-galactosamine:polypeptide N-acetylgalactosaminyltransferase 10	chr11:57645441-57787500	+	0.757936	0.141654	5.35062	8.76535e-08	1.57607e-06	Yes	OK	1290.1	915.033	1571.41	908.594	987.988	848.516	1791.31	1410.49	1309.18	1774.64
ENSMUSG00000030172	Erc1	111173	ELKS/RAB6-interacting/CAST family member 1	chr6:119570795-119848150	-	0.70814	0.132394	5.34874	8.85675e-08	1.59088e-06	Yes	OK	806.273	586.958	970.76	606.162	581.495	573.215	1155.28	979.718	821.927	926.117
ENSMUSG00000060780	Lrrtm1	74342	leucine rich repeat transmembrane neuronal 1	chr6:77242716-77245517	+	-2.25215	0.421194	-5.34705	8.93994e-08	1.60419e-06	Yes	OK	572.642	1222.52	85.2362	1889.88	1015.68	761.993	48.2573	29.3329	183.774	79.5804
ENSMUSG00000038545	Cul7	66515	cullin 7	chr17:46650337-46664364	+	-0.636411	0.11906	-5.34531	9.0264e-08	1.61806e-06	Yes	OK	2536.89	3199.14	2040.21	2758.23	3501.16	3338.02	2099.19	1963.63	2267.67	1830.35
ENSMUSG00000052658	5830454E08Rik	76100	RIKEN cDNA 5830454E08 gene	chr9:120577330-120578073	+	-1.33476	0.249839	-5.34249	9.16794e-08	1.64177e-06	Yes	OK	40.628	63.9963	23.1018	63.6016	57.5957	70.7916	24.1286	20.952	24.447	22.8794
ENSMUSG00000020009	Ifngr1	15979	interferon gamma receptor 1	chr10:19591948-19610227	+	-0.43994	0.0823531	-5.34212	9.18651e-08	1.64343e-06	Yes	OK	1892.29	2230.48	1638.64	2355.85	2071.23	2264.35	1599.25	1712.2	1695.28	1547.84
ENSMUSG00000020435	Osbp2	74309	oxysterol binding protein 2	chr11:3703730-3722227	-	1.53244	0.28688	5.34174	9.20598e-08	1.64524e-06	Yes	OK	378.369	159.634	542.42	123.309	119.622	235.972	375.442	562.353	799.165	432.719
ENSMUSG00000050730	Arhgap42	71544	Rho GTPase activating protein 42	chr9:8994952-9239013	-	-0.87441	0.163703	-5.34144	9.2212e-08	1.6463e-06	Yes	OK	2341.81	3195.12	1701.83	2707.61	4133.6	2744.16	1568.36	1589.84	1882.42	1766.69
ENSMUSG00000017831	Rab5a	271457	RAB5A, member RAS oncogene family	chr17:53479233-53507678	+	0.515058	0.0964388	5.34077	9.25532e-08	1.65072e-06	Yes	OK	1039.51	831.624	1195.42	752.835	838.461	903.576	1110.88	1243.71	1216.45	1210.62
ENSMUSG00000026639	Lamb3	16780	laminin, beta 3	chr1:193302242-193343878	+	-0.855356	0.160248	-5.33771	9.41294e-08	1.67545e-06	Yes	OK	1030.8	1397.89	755.485	1259.05	1695.75	1238.85	604.181	843.948	773.032	800.778
ENSMUSG00000021192	Golga5	27277	golgi autoantigen, golgin subfamily a, 5	chr12:102469909-102497907	+	0.819859	0.15365	5.33588	9.50802e-08	1.69067e-06	Yes	OK	2185.39	1499.81	2699.58	1680.9	1380.08	1438.45	2880	2419.54	2206.14	3292.64
ENSMUSG00000090946	Ccdc71l	72123	coiled-coil domain containing 71 like	chr12:32378788-32382943	+	0.657955	0.123376	5.33294	9.66353e-08	1.71511e-06	Yes	OK	1185.59	884.934	1411.08	790.477	929.285	935.039	1566.43	1340.93	1517.4	1219.57
ENSMUSG00000030170	Wnt5b	22419	wingless-type MMTV integration site family, member 5B	chr6:119432530-119544347	-	-0.809006	0.151701	-5.33291	9.66492e-08	1.71511e-06	Yes	OK	323.914	432.568	242.423	406.271	382.126	509.306	217.158	258.129	259.644	234.762
ENSMUSG00000009356	Lpo	76113	lactoperoxidase	chr11:87806427-87826114	-	-2.08523	0.391045	-5.33244	9.68999e-08	1.71783e-06	Yes	OK	17.5615	35.1473	4.37225	54.5157	33.2283	17.6979	5.79088	3.35233	3.37201	4.97378
ENSMUSG00000036073	Galt	14430	galactose-1-phosphate uridyl transferase	chr4:41755227-41759224	+	-0.543239	0.101924	-5.32982	9.83089e-08	1.74106e-06	Yes	OK	744.146	908.998	620.506	960.514	828.492	937.988	609.007	578.276	621.292	673.449
ENSMUSG00000032033	Barx2	12023	BarH-like homeobox 2	chr9:31846043-31913285	-	-1.24587	0.233866	-5.32727	9.96992e-08	1.76392e-06	Yes	OK	1331.2	2041.98	798.116	2734.87	1987.05	1404.03	791.42	765.169	577.456	1058.42
ENSMUSG00000045273	Cenph	26886	centromere protein H	chr13:100759685-100775899	-	-1.60985	0.302249	-5.32623	1.00272e-07	1.77228e-06	Yes	OK	78.2161	134.181	36.2427	201.189	120.73	80.6237	30.8847	32.6852	39.6211	41.7797
ENSMUSG00000036975	Tmem177	66343	transmembrane protein 177	chr1:119907898-119913168	-	-0.640986	0.120376	-5.32488	1.01022e-07	1.78375e-06	Yes	OK	271.09	342.539	217.503	355.65	318.992	352.975	221.984	222.092	220.023	205.914
ENSMUSG00000028539	Artn	11876	artemin	chr4:117926159-117929763	-	0.934437	0.17562	5.3208	1.0331e-07	1.82233e-06	Yes	OK	451.786	290.827	572.506	319.306	268.042	285.133	720.964	450.05	542.05	576.958
ENSMUSG00000000552	Zfp385a	29813	zinc finger protein 385A	chr15:103313894-103340086	-	0.748506	0.140741	5.31831	1.04737e-07	1.84565e-06	Yes	OK	670.101	477.602	814.474	506.217	388.771	537.819	881.178	775.226	862.391	739.103
ENSMUSG00000028132	Tmem56	99887	transmembrane protein 56	chr3:121202009-121263316	-	0.918847	0.172854	5.31575	1.0622e-07	1.86991e-06	Yes	OK	322.793	209.817	407.524	207.679	253.643	168.13	390.884	362.889	464.494	411.829
ENSMUSG00000051747	Ttn	22138	titin	chr2:76703983-76982547	-	1.44763	0.272381	5.31472	1.06819e-07	1.87859e-06	Yes	OK	115.832	52.216	163.543	29.8538	60.9186	65.8755	171.796	173.483	190.518	118.376
ENSMUSG00000048534	Amica1	270152	adhesion molecule, interacts with CXADR antigen 1	chr9:45079182-45108531	+	1.4253	0.268291	5.31252	1.08122e-07	1.8996e-06	Yes	OK	68.4365	31.6484	96.0275	35.0458	34.3359	25.5636	113.887	73.7512	80.0851	116.386
ENSMUSG00000029050	Ski	20481	ski sarcoma viral oncogene homolog (avian)	chr4:155154074-155222535	-	0.457175	0.0860882	5.31055	1.09296e-07	1.91833e-06	Yes	OK	7493.33	6163.9	8490.41	5905.86	6142.81	6443.02	8946.9	8885.34	8507.57	7621.82
ENSMUSG00000006219	Fblim1	74202	filamin binding LIM protein 1	chr4:141576061-141599924	-	0.551254	0.103822	5.30962	1.09856e-07	1.92625e-06	Yes	OK	2752.87	2166.3	3192.8	2237.74	1933.89	2327.27	3230.34	2990.28	3530.49	3020.08
ENSMUSG00000022710	Usp7	252870	ubiquitin specific peptidase 7	chr16:8688721-8738342	-	0.398173	0.0750235	5.3073	1.11258e-07	1.94889e-06	Yes	OK	5795.9	4898.6	6468.87	4833.72	5151.49	4710.59	6716.45	6578.94	6595.64	5984.45
ENSMUSG00000027774	Gfm1	28030	G elongation factor, mitochondrial 1	chr3:67430114-67475068	+	0.500755	0.0943973	5.30476	1.1282e-07	1.9743e-06	Yes	OK	1129.48	911.134	1293.25	1013.73	840.676	878.995	1272.06	1347.64	1239.21	1314.07
ENSMUSG00000066357	Wdr6	83669	WD repeat domain 6	chr9:108572312-108578670	-	0.497799	0.0938474	5.30435	1.13075e-07	1.9768e-06	Yes	OK	5745.61	4638.52	6575.93	5002.46	4747.22	4165.89	6557.2	7042.4	6138.74	6565.39
ENSMUSG00000027806	Tsc22d2	72033	TSC22 domain family, member 2	chr3:58415688-58466787	+	0.525545	0.0991112	5.30258	1.14176e-07	1.99408e-06	Yes	OK	1393.87	1110.23	1606.59	1030.61	1176.28	1123.82	1486.32	1596.55	1789.69	1553.81
ENSMUSG00000037440	Vnn1	22361	vanin 1	chr10:23894687-23905343	+	-1.68216	0.317251	-5.30231	1.14344e-07	1.99504e-06	Yes	OK	299.28	524.684	130.226	364.736	700.01	509.306	82.0374	155.045	208.221	75.6014
ENSMUSG00000020649	Rrm2	20135	ribonucleotide reductase M2	chr12:24708253-24714146	+	-1.57706	0.297486	-5.30129	1.14984e-07	2.00422e-06	Yes	OK	110.627	188.031	52.5734	284.26	171.68	108.154	53.083	62.018	51.4231	43.7692
ENSMUSG00000057367	Birc2	11797	baculoviral IAP repeat-containing 2	chr9:7818225-7836806	-	-0.404802	0.0763718	-5.30042	1.1554e-07	2.01191e-06	Yes	OK	2479.97	2885.54	2175.78	2659.58	3041.5	2955.55	2203.43	2085.99	2199.39	2214.33
ENSMUSG00000007817	Zmiz1	328365	zinc finger, MIZ-type containing 1	chr14:25459184-25666743	+	0.567172	0.107015	5.29991	1.15859e-07	2.0155e-06	Yes	OK	5579.4	4356.97	6496.22	4228.86	4473.64	4368.43	6868.94	6644.31	7021.36	5450.27
ENSMUSG00000045259	Klhdc9	68874	kelch domain containing 9	chr1:171358448-171360798	-	-1.32844	0.250712	-5.29865	1.16659e-07	2.02741e-06	Yes	OK	66.58	104.862	37.8686	93.4554	112.976	108.154	36.6755	31.8471	53.1091	29.8427
ENSMUSG00000021279	Cdc42bpb	217866	CDC42 binding protein kinase beta	chr12:111292971-111377718	-	0.683275	0.128968	5.29801	1.17069e-07	2.03254e-06	Yes	OK	3616.79	2666.14	4329.78	2407.77	3152.26	2438.38	4624.01	4619.51	4270.65	3804.94
ENSMUSG00000043668	Tox3	244579	TOX high mobility group box family member 3	chr8:90247111-90348252	-	-1.01546	0.191773	-5.2951	1.1895e-07	2.06317e-06	Yes	OK	485.853	693.744	329.935	615.248	919.316	546.668	291.474	358.699	314.44	355.128
ENSMUSG00000062580	Timm17a	21854	translocase of inner mitochondrial membrane 17a	chr1:135301534-135313737	-	0.429573	0.0811353	5.29452	1.19326e-07	2.06766e-06	Yes	OK	1032.76	860.77	1161.75	911.19	837.353	833.768	1212.22	1128.9	1116.13	1189.73
ENSMUSG00000062761	Zfp512	269639	zinc finger protein 512	chr5:31452435-31481753	+	-0.416656	0.0786989	-5.29431	1.19469e-07	2.06811e-06	Yes	OK	2180.32	2548.75	1904	2506.42	2683.74	2456.07	1855.01	2016.42	1959.98	1784.59
ENSMUSG00000028572	Hook1	77963	hook microtubule tethering protein 1	chr4:95967378-96024274	+	1.2001	0.226705	5.29368	1.19876e-07	2.07138e-06	Yes	OK	2295.44	1251.15	3078.65	1126.66	1651.45	975.351	3539.19	2725.44	2122.68	3927.29
ENSMUSG00000025165	Sectm1a	209588	secreted and transmembrane 1A	chr11:121067402-121081139	-	2.1884	0.413401	5.29366	1.19893e-07	2.07138e-06	Yes	OK	28.159	3.30589	46.7989	3.89398	1.10761	4.91608	43.4316	17.5997	89.3582	36.806
ENSMUSG00000029699	Ssc4d	109267	scavenger receptor cysteine rich family, 4 domains	chr5:135960222-135974476	-	-1.4958	0.282618	-5.29266	1.20547e-07	2.08064e-06	Yes	OK	55.6163	92.177	28.1958	103.839	101.9	70.7916	26.0589	35.1994	17.703	33.8217
ENSMUSG00000020246	Hcfc2	67933	host cell factor C2	chr10:82699006-82741392	+	0.46418	0.0878091	5.28624	1.24859e-07	2.15296e-06	Yes	OK	1227.51	1005.82	1393.79	913.786	1064.41	1039.26	1438.07	1345.12	1444.06	1347.89
ENSMUSG00000037896	Rcor1	217864	REST corepressor 1	chr12:111039797-111113386	+	0.471146	0.0891434	5.28525	1.2553e-07	2.16243e-06	Yes	OK	2348.49	1919.43	2670.29	1826.27	2111.1	1820.92	2764.18	2727.12	2711.94	2477.94
ENSMUSG00000030720	Cln3	12752	ceroid lipofuscinosis, neuronal 3, juvenile (Batten, Spielmeyer-Vogt disease)	chr7:126571206-126583236	-	-0.607802	0.115091	-5.28106	1.28441e-07	2.20857e-06	Yes	OK	1093.08	1365.98	888.406	1575.76	1253.81	1268.35	812.653	941.166	893.582	906.222
ENSMUSG00000036214	Znrd1as	76416	zinc ribbon domain containing 1, antisense	chr17:36958591-36965623	+	-0.762821	0.144446	-5.28103	1.28459e-07	2.20857e-06	Yes	OK	216.096	284.312	164.934	305.028	282.441	265.468	183.378	153.369	150.897	172.093
ENSMUSG00000029370	Rassf6	73246	Ras association (RalGDS/AF-6) domain family member 6	chr5:90603075-90640527	-	-0.910985	0.172523	-5.28038	1.28915e-07	2.21426e-06	Yes	OK	209.534	289.516	149.548	311.518	302.378	254.653	134.155	127.388	174.501	162.145
ENSMUSG00000048922	Cdca2	108912	cell division cycle associated 2	chr14:67676353-67715610	-	-1.80861	0.342554	-5.27978	1.29337e-07	2.21935e-06	Yes	OK	105.139	191.932	40.044	307.624	181.648	86.523	40.5361	54.4753	30.3481	34.8164
ENSMUSG00000031148	Gpkow	209416	G patch domain and KOW motifs	chrX:7697133-7710259	+	0.438099	0.0830296	5.27642	1.31732e-07	2.25605e-06	Yes	OK	1423.03	1181.46	1604.2	1247.37	1166.31	1130.7	1695.76	1658.56	1510.66	1551.82
ENSMUSG00000064181	Rab3ip	216363	RAB3A interacting protein	chr10:116905783-116950380	-	0.676396	0.128197	5.27621	1.31885e-07	2.25648e-06	Yes	OK	1278.48	945.605	1528.13	1009.84	850.645	976.334	1632.06	1443.18	1302.44	1734.85
ENSMUSG00000058672	Tubb2a	22151	tubulin, beta 2A class IIA	chr13:34074279-34078008	-	1.35333	0.256526	5.27559	1.32328e-07	2.26187e-06	Yes	OK	762.012	371.779	1054.69	432.231	286.871	396.236	1225.74	856.52	642.367	1494.12
ENSMUSG00000027496	Aurka	20878	aurora kinase A	chr2:172356189-172370570	-	-1.54081	0.292132	-5.27437	1.33216e-07	2.27486e-06	Yes	OK	113.981	191.706	55.6866	288.154	173.895	113.07	48.2573	65.3704	51.4231	57.6958
ENSMUSG00000018654	Ikzf1	22778	IKAROS family zinc finger 1	chr11:11685924-11772926	+	1.3078	0.248127	5.27067	1.35928e-07	2.31891e-06	Yes	OK	387.773	196.013	531.593	253.108	198.262	136.667	649.543	422.393	397.897	656.539
ENSMUSG00000047638	Nr1h4	20186	nuclear receptor subfamily 1, group H, member 4	chr10:89454233-89506658	-	-0.897085	0.170335	-5.26659	1.38978e-07	2.36866e-06	Yes	OK	349.902	480.969	251.601	545.157	420.892	476.86	246.112	209.52	239.412	311.358
ENSMUSG00000055319	Sec23ip	207352	Sec23 interacting protein	chr7:128744869-128784835	+	0.616719	0.11714	5.26479	1.40346e-07	2.38967e-06	Yes	OK	1719.81	1311.52	2026.03	1504.37	1319.16	1111.03	2048.04	2020.62	1896.75	2138.72
ENSMUSG00000042197	Zfp451	98403	zinc finger protein 451	chr1:33761540-33814595	-	0.366389	0.0696274	5.26213	1.42392e-07	2.42218e-06	Yes	OK	2258.79	1937.12	2500.04	1983.33	1999.24	1828.78	2445.68	2450.55	2609.09	2494.85
ENSMUSG00000042423	Fbrs	14123	fibrosin	chr7:127485220-127491513	+	0.333629	0.063415	5.26104	1.43246e-07	2.43435e-06	Yes	OK	3677.83	3199.56	4036.54	3318.96	3028.21	3251.5	4129.86	3995.97	4069.17	3951.17
ENSMUSG00000054320	Lrrc36	270091	leucine rich repeat containing 36	chr8:105427639-105464086	+	-1.31285	0.249578	-5.26027	1.43845e-07	2.44219e-06	Yes	OK	169.313	265.575	97.1158	364.736	265.826	166.164	91.6889	97.2175	96.1022	103.455
ENSMUSG00000041351	Rap1gap	110351	Rap1 GTPase-activating protein	chr4:137681626-137729861	+	-1.18396	0.22517	-5.25808	1.45567e-07	2.46905e-06	Yes	OK	750.02	1129.84	465.152	1557.59	886.088	945.854	402.466	417.365	622.978	417.797
ENSMUSG00000003070	Efna2	13637	ephrin A2	chr10:80179481-80190010	+	0.800198	0.152199	5.25756	1.45979e-07	2.47366e-06	Yes	OK	211.324	146.231	260.144	133.693	150.635	154.365	278.927	227.958	279.034	254.657
ENSMUSG00000034173	Zbed5	71970	zinc finger, BED type containing 5	chr5:129895722-129903622	+	-1.50865	0.286983	-5.25692	1.46485e-07	2.47985e-06	Yes	OK	247.576	412.19	124.116	293.346	510.608	432.615	88.7934	141.636	185.46	80.5752
ENSMUSG00000052221	Ppp1r36	210762	protein phosphatase 1, regulatory subunit 36	chr12:76417598-76439491	+	-1.05327	0.200389	-5.25613	1.47121e-07	2.48824e-06	Yes	OK	169.102	244.697	112.406	303.73	242.567	187.794	105.201	122.36	103.689	118.376
ENSMUSG00000063382	Bcl9l	80288	B cell CLL/lymphoma 9-like	chr9:44499135-44510412	+	0.541013	0.102958	5.25471	1.48256e-07	2.50504e-06	Yes	OK	4052.9	3205.11	4688.75	3177.48	3368.24	3069.6	4801.6	5034.36	4912.17	4006.88
ENSMUSG00000074102	Rbm15b	109095	RNA binding motif protein 15B	chr9:106883984-106887000	-	0.39832	0.0758129	5.254	1.48834e-07	2.51239e-06	Yes	OK	2060.94	1742.43	2299.82	1883.39	1628.19	1715.71	2299.94	2341.6	2305.61	2252.13
ENSMUSG00000037279	Ovol2	107586	ovo like zinc finger 2	chr2:144305175-144332080	-	-0.929715	0.177104	-5.24955	1.5247e-07	2.57131e-06	Yes	OK	159.049	220.836	112.709	224.553	222.63	215.324	118.713	87.1605	114.648	130.313
ENSMUSG00000038637	Lrrc56	70552	leucine rich repeat containing 56	chr7:141195142-141210055	+	-1.00967	0.192375	-5.24843	1.53399e-07	2.58452e-06	Yes	OK	239.918	342.218	163.193	351.756	397.632	277.267	125.469	180.188	166.071	181.045
ENSMUSG00000024479	Mal2	105853	mal, T cell differentiation protein 2	chr15:54571365-54602846	+	-1.20494	0.22964	-5.24708	1.54529e-07	2.60106e-06	Yes	OK	1030.58	1562.69	631.494	1692.58	1449.86	1545.62	410.187	887.529	730.882	497.378
ENSMUSG00000006476	Nsmf	56876	NMDA receptor synaptonuclear signaling and neuronal migration factor	chr2:25054378-25062881	+	-0.780364	0.148734	-5.24671	1.5484e-07	2.60382e-06	Yes	OK	6863.3	9084.02	5197.76	10739.6	9107.88	7404.6	5440.53	4940.49	4515.12	5894.92
ENSMUSG00000032978	Guca2b	14916	guanylate cyclase activator 2b (retina)	chr4:119656602-119658945	-	1.78068	0.339603	5.24342	1.57627e-07	2.6443e-06	Yes	OK	27.9896	8.88793	42.3158	6.48996	13.2913	6.88251	45.3619	29.3329	43.8361	50.7325
ENSMUSG00000042419	Nfkbil1	18038	nuclear factor of kappa light polypeptide gene enhancer in B cells inhibitor like 1	chr17:35220174-35235815	-	-0.908478	0.173261	-5.24341	1.57637e-07	2.6443e-06	Yes	OK	723.158	997.923	517.085	1142.23	832.923	1018.61	503.806	511.23	409.699	643.607
ENSMUSG00000049878	Rlf	109263	rearranged L-myc fusion sequence	chr4:121145372-121188534	-	0.882453	0.1683	5.24334	1.57697e-07	2.6443e-06	Yes	OK	2611.93	1730.27	3273.18	1484.9	2216.33	1489.57	3319.14	3111.8	2840.92	3820.86
ENSMUSG00000074227	Spint2	20733	serine protease inhibitor, Kunitz type 2	chr7:29256329-29281977	-	-0.691311	0.131867	-5.24248	1.5843e-07	2.65408e-06	Yes	OK	8411.26	10807.8	6613.86	12263.4	9341.58	10818.3	6255.11	6671.97	5875.72	7652.65
ENSMUSG00000024991	Eif3a	13669	eukaryotic translation initiation factor 3, subunit A	chr19:60761115-60790693	-	0.677252	0.129202	5.24178	1.59032e-07	2.66163e-06	Yes	OK	10132.3	7490.89	12113.4	6957.24	8958.35	6557.07	13174.2	12409.5	11496.9	11373
ENSMUSG00000021714	Cenpk	60411	centromere protein K	chr13:104228610-104247131	+	-1.93239	0.368682	-5.24135	1.59403e-07	2.66532e-06	Yes	OK	47.8447	91.2102	15.3207	151.865	68.6718	53.0937	9.65146	13.4093	25.29	12.9318
ENSMUSG00000038372	Gmds	218138	GDP-mannose 4, 6-dehydratase	chr13:31819585-32338544	-	-1.03751	0.198023	-5.23934	1.61149e-07	2.69197e-06	Yes	OK	233.024	335.557	156.123	436.125	300.162	270.385	140.911	155.045	175.344	153.192
ENSMUSG00000042594	Sh2b3	16923	SH2B adaptor protein 3	chr5:121815480-121836859	-	0.431563	0.082395	5.23773	1.6256e-07	2.71297e-06	Yes	OK	1847.77	1538.12	2080.01	1509.56	1582.77	1522.02	2127.18	2233.49	2054.39	1904.96
ENSMUSG00000022453	Naga	17939	N-acetyl galactosaminidase, alpha	chr15:82329531-82338826	-	-0.526112	0.100461	-5.23697	1.63234e-07	2.72164e-06	Yes	OK	1508.51	1832.51	1265.51	2036.55	1681.35	1779.62	1345.41	1298.19	1165.03	1253.39
ENSMUSG00000000804	Usp32	237898	ubiquitin specific peptidase 32	chr11:84984487-85139955	-	0.847434	0.16183	5.23656	1.63598e-07	2.72513e-06	Yes	OK	1882.66	1271.31	2341.17	938.448	1589.42	1286.05	2472.7	2341.6	2252.5	2297.89
ENSMUSG00000053559	Smagp	207818	small cell adhesion glycoprotein	chr15:100621339-100636940	-	-0.797302	0.152274	-5.23596	1.64128e-07	2.73139e-06	Yes	OK	554.957	738.781	417.09	826.821	632.445	757.077	347.453	450.888	394.525	475.493
ENSMUSG00000062312	Erbb2	13866	erb-b2 receptor tyrosine kinase 2	chr11:98412483-98437716	+	-0.584897	0.111721	-5.23533	1.64694e-07	2.73823e-06	Yes	OK	3308.51	4100.95	2714.18	4131.51	4612.09	3559.24	2539.3	2930.77	2602.35	2784.32
ENSMUSG00000045414	1190002N15Rik	68861	RIKEN cDNA 1190002N15 gene	chr9:94517863-94538081	-	0.708992	0.135448	5.23443	1.65496e-07	2.74897e-06	Yes	OK	1336.75	972.01	1610.31	881.336	949.222	1085.47	1497.91	1561.35	1940.59	1441.4
ENSMUSG00000039703	Nploc4	217365	NPL4 homolog, ubiquitin recognition factor	chr11:120379797-120437700	-	0.432075	0.0825949	5.23126	1.68361e-07	2.79394e-06	Yes	OK	2265.2	1884.47	2550.75	1870.41	1799.87	1983.15	2633.88	2597.22	2325.84	2646.05
ENSMUSG00000038984	Tspyl5	239364	testis-specific protein, Y-encoded-like 5	chr15:33683874-33687883	-	-0.778293	0.148833	-5.22931	1.70143e-07	2.82085e-06	Yes	OK	290.684	384.221	220.532	327.094	390.986	434.582	209.437	208.682	246.156	217.851
ENSMUSG00000038954	Supt3	109115	suppressor of Ty 3	chr17:44777170-45119284	+	-0.910236	0.174138	-5.22708	1.72206e-07	2.85238e-06	Yes	OK	341.707	472.326	243.743	582.798	397.632	436.548	207.506	259.805	268.918	238.741
ENSMUSG00000026811	St6galnac6	50935	ST6 (alpha-N-acetyl-neuraminyl-2,3-beta-galactosyl-1,3)-N-acetylgalactosaminide alpha-2,6-sialyltransferase 6	chr2:32606984-32620809	+	0.583336	0.111628	5.22572	1.73476e-07	2.87073e-06	Yes	OK	1869.39	1447.4	2185.88	1357.7	1334.67	1649.84	2341.44	2116.16	1992.01	2293.91
ENSMUSG00000022772	Senp5	320213	SUMO/sentrin specific peptidase 5	chr16:31959669-32003287	-	0.533778	0.102246	5.22055	1.78394e-07	2.94659e-06	Yes	OK	1736.68	1377.98	2005.71	1375.87	1480.87	1277.2	2252.65	1926.75	1852.92	1990.51
ENSMUSG00000033502	Cdc14a	229776	CDC14 cell division cycle 14A	chr3:116272552-116424032	-	0.847296	0.162332	5.21953	1.79378e-07	2.96008e-06	Yes	OK	1423.79	961.061	1770.83	730.769	1025.65	1126.77	1680.32	1733.99	1594.96	2074.07
ENSMUSG00000026361	Cdc73	214498	cell division cycle 73, Paf1/RNA polymerase II complex component	chr1:143603275-143702893	-	0.482019	0.0923522	5.21935	1.79548e-07	2.96011e-06	Yes	OK	2098.75	1706.38	2393.02	1583.55	1864.11	1671.47	2316.35	2423.73	2577.9	2254.12
ENSMUSG00000039063	Echdc3	67856	enoyl Coenzyme A hydratase domain containing 3	chr2:6188464-6212994	-	-1.04867	0.201189	-5.21238	1.86436e-07	3.07081e-06	Yes	OK	234.372	338.21	156.493	297.24	373.265	344.126	119.678	137.445	166.914	201.935
ENSMUSG00000024187	Fam234a	106581	family with sequence similarity 234, member A	chr17:26212691-26244242	-	-0.394854	0.0757996	-5.20918	1.89679e-07	3.12131e-06	Yes	OK	2182	2530.19	1920.86	2477.87	2635	2477.71	1971.79	1782.6	1907.71	2021.34
ENSMUSG00000027323	Rad51	19361	RAD51 recombinase	chr2:119112816-119136070	+	-1.35842	0.260845	-5.20775	1.9114e-07	3.14241e-06	Yes	OK	187.407	298.445	104.129	430.933	239.244	225.157	83.9677	129.065	112.962	90.5227
ENSMUSG00000061175	Fnip2	329679	folliculin interacting protein 2	chr3:79455970-79567679	-	0.553184	0.106327	5.20265	1.96467e-07	3.22699e-06	Yes	OK	754.294	592.906	875.336	549.05	662.351	567.316	833.886	924.404	910.442	832.61
ENSMUSG00000021795	Sftpd	20390	surfactant associated protein D	chr14:41172211-41185198	-	-1.38841	0.266958	-5.20087	1.98355e-07	3.25497e-06	Yes	OK	462.671	742.745	252.615	848.887	743.206	636.141	212.332	171.807	206.535	419.787
ENSMUSG00000027306	Nusap1	108907	nucleolar and spindle associated protein 1	chr2:119618297-119650160	+	-1.26204	0.242676	-5.20049	1.98759e-07	3.25858e-06	Yes	OK	239.844	370.581	141.791	484.151	405.385	222.207	132.225	140.798	150.897	143.245
ENSMUSG00000052926	Rnaseh2a	69724	ribonuclease H2, large subunit	chr8:84956609-84966011	-	-0.687463	0.132199	-5.20023	1.99044e-07	3.26022e-06	Yes	OK	752.087	965.727	591.857	1121.46	840.676	935.039	538.551	590.01	660.913	577.953
ENSMUSG00000030732	Chrdl2	69121	chordin-like 2	chr7:100006403-100034726	+	1.31803	0.253495	5.19942	1.9991e-07	3.27138e-06	Yes	OK	1634.67	816.737	2248.11	676.254	903.81	870.147	1937.05	1873.11	3660.31	1521.98
ENSMUSG00000021613	Hapln1	12950	hyaluronan and proteoglycan link protein 1	chr13:89540635-89611832	+	-1.57402	0.30283	-5.19772	2.01744e-07	3.29833e-06	Yes	OK	449.404	764.13	213.36	686.638	1122.01	483.742	187.238	231.311	120.549	314.343
ENSMUSG00000031342	Gpm6b	14758	glycoprotein m6b	chrX:166344552-166389033	+	-0.695004	0.133742	-5.19659	2.02975e-07	3.31539e-06	Yes	OK	1126.35	1449.32	884.12	1320.06	1624.86	1403.05	837.747	840.596	1061.34	796.799
ENSMUSG00000021732	Fgf10	14165	fibroblast growth factor 10	chr13:118714698-118792573	+	-1.0479	0.201694	-5.19548	2.04187e-07	3.3321e-06	Yes	OK	614.158	886.481	409.916	624.334	1075.49	959.619	408.257	377.137	504.115	350.154
ENSMUSG00000094483	Purb	19291	purine rich element binding protein B	chr11:6467598-6476076	-	0.468177	0.0901242	5.1948	2.04935e-07	3.34078e-06	Yes	OK	6826.29	5586.96	7755.79	5743.61	5999.92	5017.35	7255	8087.49	7806.19	7874.48
ENSMUSG00000014164	Klhl3	100503085	kelch-like 3	chr13:58004956-58102428	-	-1.02601	0.197514	-5.19461	2.05146e-07	3.34078e-06	Yes	OK	394.568	565.729	266.198	465.979	711.086	520.121	202.681	292.491	306.01	263.61
ENSMUSG00000084883	Ccdc85c	668158	coiled-coil domain containing 85C	chr12:108206344-108275417	-	0.556398	0.107146	5.19291	2.07034e-07	3.36611e-06	Yes	OK	1867.8	1466.59	2168.71	1653.64	1287.04	1459.09	2175.44	2280.42	2214.57	2004.43
ENSMUSG00000040565	Btaf1	107182	B-TFIID TATA-box binding protein associated factor 1	chr19:36926078-37014057	+	0.768184	0.148044	5.18889	2.11551e-07	3.43324e-06	Yes	OK	1646.1	1160.7	2010.15	1095.5	1421.06	965.519	2172.54	2130.4	1981.9	1755.74
ENSMUSG00000038910	Plcl2	224860	phospholipase C-like 2	chr17:50509546-50688494	+	0.875586	0.168795	5.18729	2.13381e-07	3.45976e-06	Yes	OK	678.34	451.451	848.508	534.773	416.461	403.119	878.283	734.998	1043.64	737.114
ENSMUSG00000042213	Zfand4	67492	zinc finger, AN1-type domain 4	chr6:116264218-116330304	+	1.16342	0.224386	5.18491	2.16119e-07	3.50093e-06	Yes	OK	195.916	109.16	260.982	111.627	118.514	97.3384	288.579	195.273	220.866	339.212
ENSMUSG00000028621	Cyb5rl	230582	cytochrome b5 reductase-like	chr4:107070167-107084805	+	-0.780415	0.150543	-5.184	2.17173e-07	3.51478e-06	Yes	OK	426.189	564.535	322.429	641.208	537.191	515.205	368.686	345.29	305.167	270.573
ENSMUSG00000063919	Srrm4	68955	serine/arginine repetitive matrix 4	chr5:116439272-116591817	-	1.13521	0.219003	5.18356	2.17692e-07	3.51996e-06	Yes	OK	271.454	153.705	359.766	114.223	138.451	208.442	381.233	351.156	412.228	294.448
ENSMUSG00000026669	Mcm10	70024	minichromosome maintenance 10 replication initiation factor	chr2:4990723-5012791	-	-1.96641	0.379387	-5.18312	2.18205e-07	3.52503e-06	Yes	OK	79.6568	153.856	24.0077	240.128	159.496	61.9426	23.1635	17.5997	13.488	41.7797
ENSMUSG00000041975	Mettl8	228019	methyltransferase like 8	chr2:70964561-71018374	-	-0.588019	0.113455	-5.18284	2.18533e-07	3.5271e-06	Yes	OK	628.69	780.629	514.735	813.841	824.062	703.983	472.921	518.773	569.869	497.378
ENSMUSG00000022781	Pak2	224105	p21 protein (Cdc42/Rac)-activated kinase 2	chr16:32016289-32079342	-	0.378213	0.0730123	5.18013	2.21731e-07	3.57543e-06	Yes	OK	4247.53	3621.62	4716.97	3464.34	3806.86	3593.66	5006.21	4757.79	4592.67	4511.22
ENSMUSG00000037552	Plekhg2	101497	pleckstrin homology domain containing, family G (with RhoGef domain) member 2	chr7:28359603-28372662	-	0.646249	0.124778	5.17917	2.2287e-07	3.59053e-06	Yes	OK	2833.86	2128.16	3363.13	2362.34	2046.86	1975.28	3987.02	3276.06	3011.2	3178.24
ENSMUSG00000030822	Prr14	233895	proline rich 14	chr7:127471613-127476758	+	0.64281	0.124174	5.17667	2.2588e-07	3.63128e-06	Yes	OK	2921.5	2197.77	3464.29	2536.28	1946.07	2110.97	3734.15	3379.98	3041.55	3701.49
ENSMUSG00000021569	Trip13	69716	thyroid hormone receptor interactor 13	chr13:73912461-73937767	-	-1.33246	0.257403	-5.17656	2.26017e-07	3.63128e-06	Yes	OK	113.881	180.107	64.2104	244.022	169.464	126.835	55.0133	69.5608	77.5561	54.7116
ENSMUSG00000027901	Dennd2d	72121	DENN/MADD domain containing 2D	chr3:106482449-106503030	+	-1.09879	0.21228	-5.17614	2.26527e-07	3.63616e-06	Yes	OK	746.745	1096.14	484.698	1188.96	1219.48	879.979	372.546	641.133	547.108	378.007
ENSMUSG00000027712	Anxa5	11747	annexin A5	chr3:36448923-36475887	-	-0.46572	0.0899828	-5.17565	2.27116e-07	3.64231e-06	Yes	OK	4902.12	5830.65	4205.73	6329.01	5379.66	5783.28	3861.55	4334.56	4408.06	4218.76
ENSMUSG00000046572	Zfp518b	100515	zinc finger protein 518B	chr5:38668483-38684826	-	0.88462	0.171048	5.17176	2.31895e-07	3.71558e-06	Yes	OK	443.413	293.649	555.737	338.776	310.131	232.039	664.986	522.125	495.685	540.152
ENSMUSG00000038615	Nfe2l1	18023	nuclear factor, erythroid derived 2,-like 1	chr11:96817413-96824127	-	0.307096	0.059385	5.17128	2.325e-07	3.7219e-06	Yes	OK	6971.07	6134.96	7598.16	6097.96	6014.32	6292.59	7578.33	7925.74	7581.11	7307.47
ENSMUSG00000004864	Mapk13	26415	mitogen-activated protein kinase 13	chr17:28769316-28778704	+	-1.03411	0.200058	-5.16906	2.35271e-07	3.76285e-06	Yes	OK	1024.39	1472.88	688.017	1875.6	1159.67	1383.39	512.492	810.425	648.268	780.883
ENSMUSG00000018334	Ksr1	16706	kinase suppressor of ras 1	chr11:79014800-79146354	-	0.637808	0.123424	5.16761	2.37109e-07	3.78881e-06	Yes	OK	1137.37	857.582	1347.22	842.397	830.708	899.643	1451.58	1368.59	1468.51	1100.2
ENSMUSG00000021003	Galc	14420	galactosylceramidase	chr12:98202299-98259459	-	-0.681293	0.13185	-5.16719	2.37645e-07	3.79393e-06	Yes	OK	733.862	939.929	579.311	838.503	990.203	991.082	566.541	571.572	677.773	501.357
ENSMUSG00000026196	Bard1	12021	BRCA1 associated RING domain 1	chr1:71027534-71102972	-	-1.37886	0.266867	-5.16684	2.38081e-07	3.79747e-06	Yes	OK	96.7542	155.241	52.8887	221.957	130.698	113.07	44.3967	62.018	51.4231	53.7168
ENSMUSG00000038351	Sgsm2	97761	small G protein signaling modulator 2	chr11:74849263-74897080	-	-0.372815	0.072162	-5.16636	2.38692e-07	3.80377e-06	Yes	OK	979.287	1127.29	868.288	1166.89	1109.83	1105.14	856.084	857.358	895.268	864.443
ENSMUSG00000074212	Dnajb14	70604	DnaJ heat shock protein family (Hsp40) member B14	chr3:137867674-137908931	+	0.499972	0.0968044	5.16476	2.40748e-07	3.83308e-06	Yes	OK	1272.05	1026.22	1456.43	1063.06	1112.04	903.576	1476.67	1482.57	1477.78	1388.68
ENSMUSG00000029787	Avl9	78937	AVL9 homolog (S. cerevisiase)	chr6:56714904-56761911	+	0.938784	0.181839	5.16272	2.43392e-07	3.87169e-06	Yes	OK	2446.01	1567.57	3104.84	1164.3	2055.72	1482.69	3330.72	2793.33	2848.5	3446.83
ENSMUSG00000020629	Adi1	104923	acireductone dioxygenase 1	chr12:28675206-28682174	+	-1.0398	0.201422	-5.16228	2.43962e-07	3.87727e-06	Yes	OK	2807.19	4043.23	1880.16	5265.95	3203.21	3660.51	1989.17	2299.7	1393.48	1838.31
ENSMUSG00000054027	Nt5dc3	103466	5'-nucleotidase domain containing 3	chr10:86779004-86838389	+	0.923007	0.178822	5.16158	2.44868e-07	3.88816e-06	Yes	OK	2005.72	1297.97	2536.53	1530.33	1312.52	1051.06	3305.62	2406.13	2244.91	2189.46
ENSMUSG00000027347	Rasgrp1	19419	RAS guanyl releasing protein 1	chr2:117279992-117342877	-	1.61016	0.312103	5.15906	2.48189e-07	3.93734e-06	Yes	OK	176.833	68.2472	258.272	45.4297	114.084	45.228	331.045	188.568	220.023	293.453
ENSMUSG00000026048	Ercc5	22592	excision repair cross-complementing rodent repair deficiency, complementation group 5	chr1:44147743-44181260	+	0.403314	0.0781837	5.15854	2.48885e-07	3.94484e-06	Yes	OK	1483.58	1249.96	1658.8	1179.87	1277.07	1292.93	1675.49	1578.11	1627.84	1753.75
ENSMUSG00000030557	Mef2a	17258	myocyte enhancer factor 2A	chr7:67231162-67372858	-	0.724081	0.140406	5.15705	2.50877e-07	3.97285e-06	Yes	OK	5041.75	3637.12	6095.23	3106.09	3742.61	4062.65	5490.72	6168.28	7266.67	5455.24
ENSMUSG00000028884	Rpa2	19891	replication protein A2	chr4:132768359-132778746	+	-0.849586	0.164831	-5.15428	2.54603e-07	4.02824e-06	Yes	OK	611.07	828.107	448.292	1066.95	687.826	729.547	460.375	461.783	444.262	426.75
ENSMUSG00000017167	Cntnap1	53321	contactin associated protein-like 1	chr11:101176116-101190720	+	0.736675	0.143022	5.15077	2.59413e-07	4.10067e-06	Yes	OK	1105.31	792.694	1339.77	907.296	743.206	727.58	1389.81	1570.57	1125.41	1273.29
ENSMUSG00000057637	Prdm2	110593	PR domain containing 2, with ZNF domain	chr4:143127468-143212709	-	0.759074	0.147411	5.14938	2.61351e-07	4.12517e-06	Yes	OK	2818.86	1996.23	3435.84	1649.75	2460	1878.93	3891.47	3302.04	3208.46	3341.38
ENSMUSG00000029545	Acads	11409	acyl-Coenzyme A dehydrogenase, short chain	chr5:115110298-115119346	-	-0.532254	0.103364	-5.14932	2.6143e-07	4.12517e-06	Yes	OK	1084.76	1320.51	907.956	1425.19	1187.36	1348.97	853.189	872.443	910.442	995.75
ENSMUSG00000028101	Pias3	229615	protein inhibitor of activated STAT 3	chr3:96696374-96706070	+	0.327612	0.0636645	5.14592	2.66209e-07	4.19684e-06	Yes	OK	2223.5	1938.69	2437.11	1906.75	1961.58	1947.75	2497.8	2346.63	2382.32	2521.71
ENSMUSG00000040613	Apobec1	11810	apolipoprotein B mRNA editing enzyme, catalytic polypeptide 1	chr6:122577791-122602444	-	-0.867298	0.168788	-5.13837	2.77126e-07	4.36505e-06	Yes	OK	333.307	454.595	242.34	538.667	421.999	403.119	207.506	253.101	284.935	223.82
ENSMUSG00000024215	Spdef	30051	SAM pointed domain containing ets transcription factor	chr17:27714446-27728951	-	1.43932	0.280395	5.13317	2.84906e-07	4.48359e-06	Yes	OK	166.882	75.7237	235.251	98.6474	67.5642	60.9594	168.901	256.453	340.573	175.077
ENSMUSG00000033953	Ppp3r1	19058	protein phosphatase 3, regulatory subunit B, alpha isoform (calcineurin B, type I)	chr11:17159297-17200380	+	0.873108	0.170194	5.13007	2.89636e-07	4.55397e-06	Yes	OK	3776.5	2512.8	4724.27	2571.32	2371.39	2595.69	4812.22	3919.71	3897.2	6267.95
ENSMUSG00000025871	4833439L19Rik	97820	RIKEN cDNA 4833439L19 gene	chr13:54551217-54565382	-	0.834103	0.162598	5.12985	2.89974e-07	4.55522e-06	Yes	OK	2711.28	1844.26	3361.55	2284.47	1565.05	1683.27	3577.8	3334.73	2734.7	3798.97
ENSMUSG00000000058	Cav2	12390	caveolin 2	chr6:17281184-17282684	+	0.558172	0.108821	5.12927	2.90868e-07	4.56521e-06	Yes	OK	1743.13	1366.29	2025.76	1199.34	1470.91	1428.61	1824.13	2106.94	2177.47	1994.48
ENSMUSG00000040007	Bahd1	228536	bromo adjacent homology domain containing 1	chr2:118901614-118924524	+	0.468224	0.0913885	5.12344	3.00007e-07	4.70446e-06	Yes	OK	1241.86	1015.63	1411.53	948.832	996.849	1101.2	1369.54	1526.15	1370.72	1379.73
ENSMUSG00000026163	Sphkap	77629	SPHK1 interactor, AKAP domain containing	chr1:83255780-83408200	-	-1.78143	0.347979	-5.11936	3.06571e-07	4.80313e-06	Yes	OK	130.569	237.794	50.1496	102.541	378.803	232.039	44.3967	38.5518	75.8701	41.7797
ENSMUSG00000042608	Stk40	74178	serine/threonine kinase 40	chr4:126103956-126141029	+	0.644954	0.126063	5.11613	3.11867e-07	4.88177e-06	Yes	OK	2035.36	1528.63	2415.41	1557.59	1278.18	1750.13	2633.88	2402.78	2191.8	2433.17
ENSMUSG00000036208	Nepro	212547	nucleolus and neural progenitor protein	chr16:44724300-44737284	+	0.946952	0.185211	5.11282	3.17377e-07	4.96361e-06	Yes	OK	476.841	304.285	606.257	303.73	381.018	228.106	692.01	636.942	558.91	537.168
ENSMUSG00000025425	St8sia5	225742	ST8 alpha-N-acetyl-neuraminide alpha-2,8-sialyltransferase 5	chr18:77185846-77255450	+	2.18427	0.427806	5.10575	3.29485e-07	5.14843e-06	Yes	OK	23.4025	0.801867	40.3529	1.29799	1.10761	0	32.815	45.2564	6.74401	76.5962
ENSMUSG00000074582	Arfgef2	99371	ADP-ribosylation factor guanine nucleotide-exchange factor 2 (brefeldin A-inhibited)	chr2:166805580-166898051	+	0.619808	0.121416	5.10485	3.31065e-07	5.16854e-06	Yes	OK	1886.07	1434.33	2224.88	1248.67	1693.54	1360.77	2395.49	2210.86	2089.8	2203.38
ENSMUSG00000021285	Ppp1r13b	21981	protein phosphatase 1, regulatory (inhibitor) subunit 13B	chr12:111828457-111908055	-	-0.388827	0.0761725	-5.10456	3.31565e-07	5.17176e-06	Yes	OK	2472.13	2861.7	2179.95	2910.1	3010.48	2664.52	2187.99	2277.91	2169.89	2084.01
ENSMUSG00000000600	Krit1	79264	KRIT1, ankyrin repeat containing	chr5:3803164-3844515	+	0.480137	0.094087	5.10312	3.34103e-07	5.20676e-06	Yes	OK	1637.11	1331.54	1866.28	1183.77	1434.36	1376.5	1877.21	1970.33	1841.96	1775.64
ENSMUSG00000032717	Mdfi	17240	MyoD family inhibitor	chr17:47815327-47833291	-	-0.791917	0.155214	-5.10209	3.3593e-07	5.22846e-06	Yes	OK	294.408	391.155	221.848	346.564	376.587	450.313	186.273	231.311	236.04	233.768
ENSMUSG00000026939	Tmem141	51875	transmembrane protein 141	chr2:25620065-25622002	-	-0.800253	0.156851	-5.102	3.36088e-07	5.22846e-06	Yes	OK	410.934	548.023	308.118	665.87	471.842	506.356	278.927	309.252	300.109	344.185
ENSMUSG00000021819	Zswim8	268721	zinc finger SWIM-type containing 8	chr14:20707551-20723619	+	0.446449	0.0875118	5.10158	3.36825e-07	5.23531e-06	Yes	OK	5186.97	4287.69	5861.42	4326.21	4540.09	3996.77	6414.36	5799.53	5735.78	5496.02
ENSMUSG00000024151	Msh2	17685	mutS homolog 2	chr17:87672556-87723713	+	-0.756766	0.148478	-5.09682	3.45407e-07	5.36399e-06	Yes	OK	1296.33	1703.54	990.933	1661.43	1865.22	1583.96	797.211	1072.74	1183.57	910.201
ENSMUSG00000030521	Mphosph10	67973	M-phase phosphoprotein 10 (U3 small nucleolar ribonucleoprotein)	chr7:64376540-64392236	-	0.975161	0.191397	5.09497	3.48793e-07	5.41181e-06	Yes	OK	1049.53	658.55	1342.76	890.422	549.375	535.853	1460.27	1340.09	1109.39	1461.3
ENSMUSG00000028656	Cap1	12331	CAP, adenylate cyclase-associated protein 1 (yeast)	chr4:122859047-122886057	-	0.300892	0.0590604	5.09465	3.49385e-07	5.41413e-06	Yes	OK	7418.45	6545.79	8072.95	6335.5	6530.47	6771.41	8168.99	8112.63	8247.08	7763.07
ENSMUSG00000003051	Elf3	13710	E74-like factor 3	chr1:135253573-135258472	-	-0.965166	0.18945	-5.09456	3.49556e-07	5.41413e-06	Yes	OK	1682.1	2366.67	1168.67	3054.17	2108.89	1936.94	1002.79	1401.27	980.411	1290.2
ENSMUSG00000016346	Kcnq2	16536	potassium voltage-gated channel, subfamily Q, member 2	chr2:181075578-181135289	-	-1.71109	0.335995	-5.0926	3.53185e-07	5.46555e-06	Yes	OK	218.667	389.806	90.3129	289.452	630.23	249.737	62.7345	139.122	103.689	55.7063
ENSMUSG00000030629	Zfand6	65098	zinc finger, AN1-type domain 6	chr7:84615053-84679351	-	-0.393621	0.0773041	-5.09185	3.54587e-07	5.48244e-06	Yes	OK	2805.25	3252.33	2469.94	3312.47	3033.74	3410.78	2344.34	2470.66	2605.72	2459.04
ENSMUSG00000024976	Shoc2	56392	soc-2 (suppressor of clear) homolog (C. elegans)	chr19:53944875-54033278	+	0.568344	0.11163	5.09134	3.5554e-07	5.49236e-06	Yes	OK	1817	1417	2117	1208.43	1553.98	1488.59	2029.7	2154.71	2281.16	2002.44
ENSMUSG00000057969	Sema3b	20347	sema domain, immunoglobulin domain (Ig), short basic domain, secreted, (semaphorin) 3B	chr9:107597673-107609241	-	-0.605659	0.118976	-5.09061	3.56905e-07	5.50862e-06	Yes	OK	821.948	1026.43	668.589	1011.14	1150.81	917.341	621.554	629.399	740.998	682.402
ENSMUSG00000054945	Gm9958	791294	predicted gene 9958	chr5:90366996-90368488	+	-0.962504	0.189188	-5.08754	3.62735e-07	5.59373e-06	Yes	OK	106.724	149.93	74.3196	127.203	158.388	164.197	64.6648	81.2939	76.7131	74.6067
ENSMUSG00000006567	Atp7b	11979	ATPase, Cu++ transporting, beta polypeptide	chr8:21994347-22060074	-	-1.37015	0.269407	-5.08579	3.66097e-07	5.64063e-06	Yes	OK	251.454	402.104	138.466	354.352	459.658	392.303	116.783	83.8082	137.409	215.862
ENSMUSG00000037991	Rmi2	223970	RecQ mediated genome instability 2	chr16:10835058-10843235	+	-1.9453	0.382519	-5.08549	3.66669e-07	5.64452e-06	Yes	OK	35.7042	69.1715	10.6037	110.329	68.6718	28.5133	7.72117	15.0855	12.645	6.96329
ENSMUSG00000017286	Glod4	67201	glyoxalase domain containing 4	chr11:76220394-76243699	-	-0.52739	0.103768	-5.08238	3.72737e-07	5.73017e-06	Yes	OK	1394.95	1695.11	1169.83	1699.07	1768.85	1617.39	1082.89	1130.57	1116.98	1348.89
ENSMUSG00000033382	Trappc8	75964	trafficking protein particle complex 8	chr18:20817223-20896078	-	0.6754	0.132892	5.08231	3.72881e-07	5.73017e-06	Yes	OK	2129.99	1575.05	2546.19	1312.27	1927.24	1485.64	2584.66	2572.91	2560.2	2466.99
ENSMUSG00000023094	Msrb2	76467	methionine sulfoxide reductase B2	chr2:19371635-19394971	+	-0.779108	0.15333	-5.08123	3.74992e-07	5.7576e-06	Yes	OK	1132.75	1499.33	857.805	1297.99	1467.58	1732.43	723.859	855.681	1041.95	809.731
ENSMUSG00000025354	Dnajc14	74330	DnaJ heat shock protein family (Hsp40) member C14	chr10:128805675-128819446	+	0.328481	0.0646826	5.07835	3.80723e-07	5.84051e-06	Yes	OK	2518.19	2194.83	2760.7	2114.43	2279.46	2190.61	2831.74	2790.81	2647.87	2772.38
ENSMUSG00000033161	Atp1a1	11928	ATPase, Na+/K+ transporting, alpha 1 polypeptide	chr3:101576218-101604707	-	0.662073	0.130395	5.07746	3.82521e-07	5.863e-06	Yes	OK	30362.6	22609.2	36177.6	22695.4	22154.4	22977.8	37697.6	36607.4	29162	41243.6
ENSMUSG00000036986	Pml	18854	promyelocytic leukemia	chr9:58217179-58249786	-	-0.417719	0.0822851	-5.07649	3.84469e-07	5.88775e-06	Yes	OK	1363.04	1594.38	1189.55	1613.4	1705.72	1464.01	1180.37	1207.68	1212.24	1157.9
ENSMUSG00000032599	Ip6k2	76500	inositol hexaphosphate kinase 2	chr9:108795993-108806333	+	-0.387807	0.0764072	-5.07553	3.86421e-07	5.9125e-06	Yes	OK	2704.46	3129.45	2385.72	3161.91	3175.52	3050.92	2240.1	2415.35	2579.58	2307.83
ENSMUSG00000071489	Ptgdr	19214	prostaglandin D receptor	chr14:44851234-44859375	-	-2.04448	0.402856	-5.07496	3.87579e-07	5.92509e-06	Yes	OK	106.161	213.318	25.7927	93.4554	331.175	215.324	11.5818	39.3898	8.43002	43.7692
ENSMUSG00000020994	Pnn	18949	pinin	chr12:59066918-59074017	+	0.310378	0.0611615	5.07472	3.88057e-07	5.92727e-06	Yes	OK	6123.38	5381.67	6679.67	5522.95	5474.92	5147.14	6899.83	6477.53	6738.11	6603.19
ENSMUSG00000028629	Exo5	73172	exonuclease 5	chr4:120921201-120925005	-	-0.629117	0.123995	-5.07374	3.90064e-07	5.95278e-06	Yes	OK	588.921	741.404	474.558	838.503	721.054	664.654	503.806	437.479	447.634	509.315
ENSMUSG00000026274	Pask	269224	PAS domain containing serine/threonine kinase	chr1:93309436-93342788	-	-1.25238	0.24685	-5.07345	3.90663e-07	5.95527e-06	Yes	OK	199.639	308.176	118.236	373.822	351.112	199.593	104.236	129.903	143.31	95.4965
ENSMUSG00000042632	Pla2g6	53357	phospholipase A2, group VI	chr15:79286227-79328371	-	-0.527186	0.103926	-5.07268	3.92246e-07	5.97059e-06	Yes	OK	880.58	1070.81	737.907	1192.85	1042.26	977.317	747.988	728.293	783.991	691.355
ENSMUSG00000048486	Fitm2	228859	fat storage-inducing transmembrane protein 2	chr2:163468702-163472629	-	0.643379	0.126842	5.0723	3.93032e-07	5.9774e-06	Yes	OK	919.047	691.301	1089.86	767.113	709.978	596.812	1103.16	1085.32	959.336	1211.61
ENSMUSG00000028832	Stmn1	16765	stathmin 1	chr4:134468319-134473843	+	-1.29813	0.255938	-5.07206	3.93533e-07	5.97988e-06	Yes	OK	87.0059	136.391	49.9673	177.825	125.16	106.187	38.6058	49.4468	64.0681	47.7483
ENSMUSG00000040312	Cchcr1	240084	coiled-coil alpha-helical rod protein 1	chr17:35517115-35531015	+	-0.845537	0.16674	-5.071	3.95726e-07	6.00802e-06	Yes	OK	799.867	1082.91	587.583	1361.59	992.419	894.727	511.527	627.723	655.012	556.068
ENSMUSG00000038365	Fbxo25	66822	F-box protein 25	chr8:13907805-13940521	+	-0.52157	0.102865	-5.07041	3.96964e-07	6.02164e-06	Yes	OK	758.255	919.366	637.421	825.523	959.19	973.384	606.112	636.104	688.732	618.738
ENSMUSG00000068299	Nat8f4	75541	N-acetyltransferase 8 (GCN5-related) family member 4	chr6:85899050-85902533	-	-0.699637	0.13804	-5.06838	4.01222e-07	6.08101e-06	Yes	OK	215.398	277.384	168.909	255.704	300.162	276.284	171.796	156.721	166.071	181.045
ENSMUSG00000034164	Emid1	140703	EMI domain containing 1	chr11:5106265-5152222	-	-0.989829	0.195306	-5.06809	4.01821e-07	6.08487e-06	Yes	OK	792.734	1124.68	543.776	1562.78	947.007	864.247	539.517	516.258	551.323	568.005
ENSMUSG00000039236	Isg20	57444	interferon-stimulated protein	chr7:78913423-78920396	+	1.04083	0.205382	5.06776	4.02527e-07	6.09034e-06	Yes	OK	405.518	243.645	526.922	198.593	222.63	309.713	479.678	434.126	518.446	675.439
ENSMUSG00000030890	Ilk	16202	integrin linked kinase	chr7:105736724-105742925	+	1.39548	0.275415	5.06684	4.04467e-07	6.11406e-06	Yes	OK	39.4211	18.246	55.3025	14.2779	18.8294	21.6308	58.8739	62.018	50.5801	49.7378
ENSMUSG00000025505	Tmem80	71448	transmembrane protein 80	chr7:141328129-141337155	+	-0.623378	0.123035	-5.06669	4.04787e-07	6.11406e-06	Yes	OK	782.936	983.475	632.532	898.21	1000.17	1052.04	544.342	717.398	651.64	616.748
ENSMUSG00000034075	Zdhhc5	228136	zinc finger, DHHC domain containing 5	chr2:84687919-84715164	-	0.577793	0.114045	5.06634	4.05535e-07	6.12011e-06	Yes	OK	2973.88	2309.57	3472.11	2333.79	2550.83	2044.11	3803.64	3609.62	3076.11	3399.08
ENSMUSG00000038943	Prc1	233406	protein regulator of cytokinesis 1	chr7:80294450-80316259	+	-1.50781	0.297742	-5.06414	4.10254e-07	6.18604e-06	Yes	OK	132.39	221.537	65.5296	279.068	272.472	113.07	61.7693	74.5893	75.0271	50.7325
ENSMUSG00000018428	Akap1	11640	A kinase (PRKA) anchor protein 1	chr11:88830791-88864586	-	0.717159	0.141693	5.06134	4.16319e-07	6.27214e-06	Yes	OK	4346.03	3145.17	5246.68	2611.56	3243.08	3580.87	4991.73	5321.82	6098.27	4574.88
ENSMUSG00000001827	Folr1	14275	folate receptor 1 (adult)	chr7:101858330-101870788	-	-1.75097	0.346066	-5.05966	4.20011e-07	6.32041e-06	Yes	OK	25.2153	45.657	9.88401	64.8996	37.6587	34.4126	9.65146	10.057	5.90101	13.9266
ENSMUSG00000020431	Adcy1	432530	adenylate cyclase 1	chr11:7063488-7178505	+	1.69679	0.335363	5.05955	4.20239e-07	6.32041e-06	Yes	OK	160.742	55.611	239.591	53.2177	39.874	73.7412	387.024	203.654	256.272	111.413
ENSMUSG00000068606	Gm4841	225594	predicted gene 4841	chr18:60268300-60273267	-	-1.23552	0.244229	-5.05884	4.21823e-07	6.33883e-06	Yes	OK	42.9655	65.9007	25.7641	59.7076	73.1023	64.8923	25.0938	28.4948	23.604	25.8636
ENSMUSG00000034379	Wdr5b	69544	WD repeat domain 5B	chr16:36041189-36042974	+	-0.538498	0.106586	-5.05222	4.36706e-07	6.55134e-06	Yes	OK	366.001	446.55	305.59	440.019	446.367	453.263	308.847	327.69	293.365	292.458
ENSMUSG00000027661	Slc2a10	170441	solute carrier family 2 (facilitated glucose transporter), member 10	chr2:165503896-165519917	+	0.684419	0.135494	5.05127	4.38874e-07	6.57827e-06	Yes	OK	273.074	201.144	327.022	216.765	194.939	191.727	340.697	297.519	312.754	357.117
ENSMUSG00000039501	Znfx1	98999	zinc finger, NFX1-type containing 1	chr2:167035796-167063015	-	0.553136	0.109542	5.04953	4.42888e-07	6.63281e-06	Yes	OK	2962.61	2328.43	3438.25	2229.95	2666.02	2089.33	3550.77	3665.77	3349.25	3187.2
ENSMUSG00000050010	Shisa3	330096	shisa family member 3	chr5:67607882-67613987	+	1.4305	0.283308	5.04926	4.43515e-07	6.63656e-06	Yes	OK	165.219	74.6509	233.145	68.7936	42.0892	113.07	274.101	259.805	205.692	192.983
ENSMUSG00000006143	Upk3bl	69665	uroplakin 3B-like	chr5:136057266-136064324	+	-1.64971	0.327029	-5.04453	4.54628e-07	6.79709e-06	Yes	OK	195.504	342.234	85.4571	236.234	428.645	361.824	38.6058	72.9131	140.781	89.528
ENSMUSG00000028453	Fancg	60534	Fanconi anemia, complementation group G	chr4:43002336-43010301	-	-0.499816	0.099092	-5.04396	4.56003e-07	6.81189e-06	Yes	OK	400.344	481.963	339.131	481.555	488.456	475.877	322.359	347.804	337.201	349.159
ENSMUSG00000005410	Mcm5	17218	minichromosome maintenance complex component 5	chr8:75109508-75128439	+	-1.48848	0.295143	-5.04324	4.57719e-07	6.82623e-06	Yes	OK	660.869	1098.78	332.435	1817.19	843.999	635.158	375.442	422.393	261.33	270.573
ENSMUSG00000078622	Ccdc47	67163	coiled-coil domain containing 47	chr11:106199355-106216367	-	0.367382	0.0728466	5.04323	4.57737e-07	6.82623e-06	Yes	OK	3141.64	2691.57	3479.19	2534.98	2856.53	2683.2	3440.75	3590.34	3553.25	3332.43
ENSMUSG00000027162	Lin7c	22343	lin-7 homolog C (C. elegans)	chr2:109890877-109900936	+	0.380914	0.0756163	5.03745	4.71771e-07	7.02959e-06	Yes	OK	2772.61	2360.84	3081.44	2215.67	2512.06	2354.8	2937.9	3058.16	3210.15	3119.55
ENSMUSG00000021319	Sfrp4	20379	secreted frizzled-related protein 4	chr13:19623174-19632823	+	1.14992	0.22848	5.03293	4.83035e-07	7.19135e-06	Yes	OK	1952.72	1094.14	2596.65	1007.24	840.676	1434.51	3033.45	1782.6	3299.51	2271.03
ENSMUSG00000044224	Dnajc21	78244	DnaJ heat shock protein family (Hsp40) member C21	chr15:10446762-10470516	-	0.62962	0.125156	5.03069	4.88707e-07	7.26967e-06	Yes	OK	949.571	719.147	1122.39	837.205	654.598	665.638	1196.78	1055.14	1030.99	1206.64
ENSMUSG00000026933	Camsap1	227634	calmodulin regulated spectrin-associated protein 1	chr2:25926837-25983282	-	0.580374	0.115397	5.02937	4.92088e-07	7.31381e-06	Yes	OK	1438.37	1115.42	1680.59	1021.52	1220.59	1104.15	1581.87	1760.81	1881.58	1498.1
ENSMUSG00000024410	3110002H16Rik	76482	RIKEN cDNA 3110002H16 gene	chr18:12168729-12189969	+	0.428525	0.0852209	5.0284	4.9459e-07	7.33864e-06	Yes	OK	897.111	748.078	1008.89	789.179	743.206	711.849	1058.77	1021.62	953.435	1001.72
ENSMUSG00000026924	Sec16a	227648	SEC16 homolog A, endoplasmic reticulum export factor	chr2:26409430-26445216	-	0.603481	0.12006	5.02651	4.99487e-07	7.40003e-06	Yes	OK	3922.12	3007.41	4608.15	2906.2	3496.73	2619.29	4915.49	4835.73	4458.64	4222.74
ENSMUSG00000098207	Arl14	71619	ADP-ribosylation factor-like 14	chr3:69222418-69223618	+	-1.90319	0.378633	-5.02648	4.99566e-07	7.40003e-06	Yes	OK	29.5709	56.4998	9.37418	72.6875	65.349	31.4629	9.65146	4.19041	6.74401	16.9108
ENSMUSG00000026090	2010300C02Rik	72097	RIKEN cDNA 2010300C02 gene	chr1:37611675-37719811	-	-1.07791	0.214455	-5.0263	5.00028e-07	7.40066e-06	Yes	OK	655.624	957.347	429.332	1089.02	975.805	807.221	297.265	522.125	537.835	360.101
ENSMUSG00000037434	Slc30a1	22782	solute carrier family 30 (zinc transporter), member 1	chr1:191906780-191913247	+	0.426459	0.0849344	5.02104	5.13932e-07	7.60009e-06	Yes	OK	1730.3	1442.44	1946.2	1303.18	1459.83	1564.3	1909.06	1959.44	1989.48	1926.84
ENSMUSG00000038335	Tsr1	104662	TSR1 20S rRNA accumulation	chr11:74898079-74909340	+	0.713786	0.142183	5.02019	5.16208e-07	7.62735e-06	Yes	OK	1215.73	881.921	1466.08	1016.33	912.671	716.765	1654.26	1458.26	1302.44	1449.36
ENSMUSG00000020599	Rgs9	19739	regulator of G-protein signaling 9	chr11:109225354-109298181	-	1.17723	0.23468	5.01633	5.26674e-07	7.77549e-06	Yes	OK	411.991	226.164	551.36	142.779	261.396	274.317	514.423	574.086	686.203	430.729
ENSMUSG00000050957	Insl6	27356	insulin-like 6	chr19:29321353-29325318	-	1.74819	0.34852	5.01604	5.27487e-07	7.78098e-06	Yes	OK	176.964	57.0295	266.915	75.2835	47.6272	48.1776	339.731	182.702	115.491	429.734
ENSMUSG00000039662	Icmt	57295	isoprenylcysteine carboxyl methyltransferase	chr4:152297213-152307126	+	0.429043	0.0855403	5.01568	5.28457e-07	7.78878e-06	Yes	OK	2506.32	2087.88	2820.16	2131.3	1907.3	2225.02	2972.65	2799.19	2658.83	2849.97
ENSMUSG00000037058	Paip2	67869	polyadenylate-binding protein-interacting protein 2	chr18:35598666-35617185	+	-0.480622	0.0958454	-5.01456	5.3156e-07	7.82798e-06	Yes	OK	4053.45	4846.4	3458.74	4733.78	4506.87	5298.55	3104.87	3530	3597.09	3603
ENSMUSG00000032534	Cep63	28135	centrosomal protein 63	chr9:102586577-102626124	-	-0.30077	0.059989	-5.01376	5.33765e-07	7.8539e-06	Yes	OK	1888.99	2117.19	1717.84	2066.4	2156.52	2128.66	1738.23	1679.52	1702.86	1750.77
ENSMUSG00000032298	Neil1	72774	nei endonuclease VIII-like 1 (E. coli)	chr9:57143255-57147034	-	-0.619505	0.123579	-5.01305	5.35745e-07	7.87647e-06	Yes	OK	403.45	506.403	326.236	510.111	510.608	498.491	282.788	322.661	369.235	330.259
ENSMUSG00000021676	Iqgap2	544963	IQ motif containing GTPase activating protein 2	chr13:95627176-95891922	-	0.929757	0.185506	5.01199	5.38696e-07	7.91327e-06	Yes	OK	2023.14	1301.63	2564.27	1137.04	1707.93	1059.91	2736.19	2556.15	2045.12	2919.61
ENSMUSG00000031723	Txnl4b	234723	thioredoxin-like 4B	chr8:109565891-109574051	+	-0.748406	0.149362	-5.01069	5.42364e-07	7.96054e-06	Yes	OK	353.772	463.758	271.282	541.263	381.018	468.994	276.032	270.7	252.9	285.495
ENSMUSG00000022957	Itsn1	16443	intersectin 1 (SH3 domain protein 1A)	chr16:91729370-91871655	+	0.586683	0.117168	5.0072	5.5227e-07	8.08859e-06	Yes	OK	1889.77	1460.54	2211.69	1278.52	1602.71	1500.39	2262.3	2132.92	2469.99	1981.55
ENSMUSG00000042650	Alkbh5	268420	alkB homolog 5, RNA demethylase	chr11:60537682-60558512	+	0.547207	0.109285	5.00713	5.52463e-07	8.08859e-06	Yes	OK	4494.88	3541.61	5209.83	3007.45	4039.45	3577.92	5341.12	5129.06	5145.68	5223.46
ENSMUSG00000028484	Psip1	101739	PC4 and SFRS1 interacting protein 1	chr4:83455680-83486448	-	0.527225	0.105367	5.0037	5.62398e-07	8.22723e-06	Yes	OK	2917.57	2321.18	3364.87	2279.27	2453.36	2230.92	3397.31	3174.65	3034.81	3852.69
ENSMUSG00000031993	Snx19	102607	sorting nexin 19	chr9:30427328-30466726	+	0.554233	0.110788	5.00263	5.65526e-07	8.26614e-06	Yes	OK	2056.37	1615.88	2386.74	1854.83	1557.3	1435.5	2506.48	2468.15	2196.86	2375.48
ENSMUSG00000002221	Paxip1	55982	PAX interacting (with transcription-activation domain) protein 1	chr5:27740080-27791550	-	0.386988	0.07738	5.00114	5.69925e-07	8.31667e-06	Yes	OK	1505.57	1279.38	1675.21	1346.02	1301.44	1190.68	1748.84	1666.94	1655.66	1629.41
ENSMUSG00000068699	Flnc	68794	filamin C, gamma	chr6:29433152-29461888	+	0.961679	0.192307	5.00076	5.71051e-07	8.32622e-06	Yes	OK	5654.84	3569.23	7219.04	2712.8	3093.56	4901.33	7677.74	7914.01	6976.68	6307.74
ENSMUSG00000042268	Slc26a9	320718	solute carrier family 26, member 9	chr1:131744021-131770405	+	-1.81601	0.363416	-4.99706	5.82124e-07	8.48067e-06	Yes	OK	22.6372	42.0623	8.06843	58.4096	43.1968	24.5804	7.72117	5.02849	7.58701	11.9371
ENSMUSG00000024590	Lmnb1	16906	lamin B1	chr18:56707812-56753424	+	-0.983312	0.196872	-4.99468	5.89324e-07	8.57732e-06	Yes	OK	1100.1	1558.26	756.482	2081.98	1497.49	1095.3	676.567	846.463	785.677	717.219
ENSMUSG00000024528	Srfbp1	67222	serum response factor binding protein 1	chr18:52465692-52490738	+	0.668128	0.133771	4.99455	5.8973e-07	8.57732e-06	Yes	OK	516.984	384.051	616.685	433.529	375.48	343.143	675.602	588.333	546.265	656.539
ENSMUSG00000026739	Bmi1	12151	Bmi1 polycomb ring finger oncogene	chr2:18677017-18686629	+	0.465065	0.0931392	4.99322	5.93795e-07	8.62933e-06	Yes	OK	1989.19	1630.31	2258.34	1748.39	1586.1	1556.43	2368.47	2018.94	2357.03	2288.93
ENSMUSG00000046352	Gjb2	14619	gap junction protein, beta 2	chr14:57098601-57104702	-	-1.67435	0.335356	-4.99277	5.95205e-07	8.64272e-06	Yes	OK	487.549	862.12	206.621	1491.39	662.351	432.615	112.922	274.053	238.569	200.941
ENSMUSG00000046062	Ppp1r15b	108954	protein phosphatase 1, regulatory (inhibitor) subunit 15b	chr1:133131165-133139800	+	0.504523	0.101076	4.99152	5.99069e-07	8.69167e-06	Yes	OK	3889.46	3128.54	4460.15	3325.45	3095.77	2964.4	4672.27	4423.4	3895.51	4849.43
ENSMUSG00000006262	Mob1b	68473	MOB kinase activator 1B	chr5:88720870-88758455	+	0.70518	0.141389	4.98753	6.11559e-07	8.8656e-06	Yes	OK	2253.44	1640.66	2713.02	1456.35	1854.14	1611.49	2363.64	2700.3	3284.33	2503.8
ENSMUSG00000061751	Kalrn	545156	kalirin, RhoGEF kinase	chr16:34152024-34514027	-	0.812351	0.162904	4.9867	6.14194e-07	8.89649e-06	Yes	OK	1144.88	786.782	1413.46	624.334	837.353	898.66	1281.71	1423.9	1708.76	1239.47
ENSMUSG00000038119	Cdon	57810	cell adhesion molecule-related/down-regulated by oncogenes	chr9:35452075-35507652	+	0.721227	0.14472	4.98359	6.24144e-07	9.0332e-06	Yes	OK	2871.5	2072.83	3470.5	1656.24	2382.47	2179.79	3631.84	3678.34	3622.38	2949.45
ENSMUSG00000040525	Cblc	80794	Casitas B-lineage lymphoma c	chr7:19779717-19796809	-	-0.920788	0.18479	-4.98288	6.26445e-07	9.05909e-06	Yes	OK	441.126	612.225	312.802	741.153	527.222	568.299	261.555	336.071	270.604	382.981
ENSMUSG00000034220	Gpc1	14733	glypican 1	chr1:92831685-92860196	+	0.712527	0.14302	4.98201	6.29285e-07	9.0927e-06	Yes	OK	3750.08	2719.87	4522.74	2834.81	2597.35	2727.44	5155.81	4455.24	3472.32	5007.6
ENSMUSG00000035615	Frmpd1	666060	FERM and PDZ domain containing 1	chr4:45184905-45285936	+	1.74346	0.349971	4.98172	6.30222e-07	9.09879e-06	Yes	OK	158.946	51.4306	239.583	94.7534	39.874	19.6643	276.997	235.501	170.286	275.547
ENSMUSG00000035547	Capn5	12337	calpain 5	chr7:98121558-98162342	-	-0.7755	0.15577	-4.97849	6.40831e-07	9.24441e-06	Yes	OK	1278.77	1691.62	969.134	1754.88	2028.03	1291.95	883.109	1054.31	976.196	962.923
ENSMUSG00000048706	Lurap1l	52829	leucine rich adaptor protein 1-like	chr4:80910685-80954301	+	-0.879448	0.176707	-4.97688	6.46175e-07	9.3063e-06	Yes	OK	1287.15	1761.89	931.102	2020.97	1588.31	1676.38	886.969	902.614	718.237	1216.59
ENSMUSG00000047180	Neurl3	214854	neuralized E3 ubiquitin protein ligase 3	chr1:36264601-36273425	-	-0.814153	0.163653	-4.97486	6.52937e-07	9.39601e-06	Yes	OK	357.678	479.235	266.51	423.145	550.482	464.078	221.018	316.795	259.644	268.584
ENSMUSG00000020075	Ddx21	56200	DEAD (Asp-Glu-Ala-Asp) box polypeptide 21	chr10:62580246-62602298	-	1.03897	0.208936	4.97267	6.60384e-07	9.48771e-06	Yes	OK	4376.65	2634.47	5683.29	3755.09	2093.38	2054.92	6546.58	5656.21	4791.62	5738.74
ENSMUSG00000097247	1500012K07Rik	68954	RIKEN cDNA 1500012K07 gene	chr7:75308695-75318485	+	-2.02368	0.407081	-4.97121	6.65376e-07	9.55166e-06	Yes	OK	11.9368	24.3177	2.65117	25.9598	33.2283	13.765	2.89544	5.02849	1.686	0.994755
ENSMUSG00000034311	Kif4	16571	kinesin family member 4	chrX:100626064-100727271	+	-1.77164	0.356721	-4.96647	6.81819e-07	9.77976e-06	Yes	OK	75.107	137.559	28.2678	203.785	152.85	56.0433	19.3029	24.3044	39.6211	29.8427
ENSMUSG00000054931	Zkscan4	544922	zinc finger with KRAB and SCAN domains 4	chr13:21478848-21485505	+	-0.931832	0.187788	-4.96213	6.97226e-07	9.99263e-06	Yes	OK	118.708	165.29	83.7716	157.057	162.819	175.996	68.5254	77.1035	96.9452	92.5123
ENSMUSG00000019970	Sgk1	20393	serum/glucocorticoid regulated kinase 1	chr10:21993889-21999902	+	1.9194	0.386849	4.96162	6.99095e-07	1.00113e-05	Yes	OK	3410.6	805.012	5364.8	562.03	373.265	1479.74	5185.73	5183.54	4225.12	6864.81
ENSMUSG00000050663	Trhde	237553	TRH-degrading enzyme	chr10:114398820-114801370	-	1.62016	0.326563	4.96124	7.00453e-07	1.00226e-05	Yes	OK	713.803	266.591	1049.21	154.461	239.244	406.068	629.275	1295.67	1625.31	646.591
ENSMUSG00000079620	Muc4	140474	mucin 4	chr16:32735885-32782390	+	-1.46087	0.294469	-4.96103	7.01197e-07	1.00251e-05	Yes	OK	480.349	793.292	245.642	863.164	1169.64	347.075	247.077	269.862	253.743	211.883
ENSMUSG00000062078	Qk	19317	quaking	chr17:10210179-10319361	-	0.670539	0.135177	4.96046	7.03263e-07	1.00465e-05	Yes	OK	3975.57	2946.1	4747.68	2496.04	3112.38	3229.87	4549.7	4829.87	5504.8	4106.35
ENSMUSG00000018160	Med1	19014	mediator complex subunit 1	chr11:98153660-98192906	-	0.513958	0.103616	4.96022	7.04121e-07	1.00507e-05	Yes	OK	2744.36	2197.45	3154.55	2141.69	2465.54	1985.11	3338.44	3261.81	2886.44	3131.49
ENSMUSG00000031955	Bcar1	12927	breast cancer anti-estrogen resistance 1	chr8:111710474-111743849	-	0.679373	0.13697	4.96001	7.04906e-07	1.00537e-05	Yes	OK	1987.8	1466.62	2378.68	1605.62	1321.38	1472.86	2533.51	2227.62	1980.21	2773.38
ENSMUSG00000048109	Rbm15	229700	RNA binding motif protein 15	chr3:107326109-107333289	-	0.623678	0.125821	4.95687	7.16383e-07	1.0201e-05	Yes	OK	984.666	747.536	1162.51	758.027	857.29	627.292	1238.28	1110.46	1091.69	1209.62
ENSMUSG00000054723	Vmac	106639	vimentin-type intermediate filament associated coiled-coil protein	chr17:56713931-56716921	-	-0.654424	0.132038	-4.95632	7.18395e-07	1.02213e-05	Yes	OK	1415.41	1797.46	1128.88	1934.01	1666.95	1791.42	907.237	1139.79	1185.26	1283.23
ENSMUSG00000035798	Zdhhc17	320150	zinc finger, DHHC domain containing 17	chr10:110941779-111010066	-	0.595838	0.120355	4.95069	7.39523e-07	1.05135e-05	Yes	OK	2370.04	1823.04	2780.3	1513.46	2041.33	1914.32	2998.71	2687.73	2821.53	2613.22
ENSMUSG00000031207	Msn	17698	moesin	chrX:96096044-96168553	+	0.386178	0.0780383	4.94857	7.47613e-07	1.062e-05	Yes	OK	5730.96	4868.68	6377.67	4860.98	4582.18	5162.87	6531.14	6440.66	6609.13	5929.74
ENSMUSG00000002803	Btbd6	399566	BTB (POZ) domain containing 6	chr12:112976562-112978940	+	-0.547019	0.110567	-4.94739	7.52168e-07	1.06761e-05	Yes	OK	649.73	795.161	540.656	785.285	739.884	860.314	499.946	533.858	603.589	525.231
ENSMUSG00000035274	Tpbg	21983	trophoblast glycoprotein	chr9:85842379-85847055	+	-0.976248	0.197412	-4.94524	7.60511e-07	1.07858e-05	Yes	OK	798.023	1127.8	550.687	1281.12	1227.23	875.063	597.425	556.486	390.31	658.528
ENSMUSG00000023852	Chd1	12648	chromodomain helicase DNA binding protein 1	chr17:15704966-15772612	+	0.568224	0.11492	4.94452	7.63301e-07	1.08167e-05	Yes	OK	2049.48	1598.72	2387.55	1510.86	1833.09	1452.21	2409	2394.4	2598.13	2148.67
ENSMUSG00000023852	Riok2	67045	RIO kinase 2 (yeast)	chr17:17374331-17394899	+	0.568224	0.11492	4.94452	7.63301e-07	1.08167e-05	Yes	OK	2049.48	1598.72	2387.55	1510.86	1833.09	1452.21	2409	2394.4	2598.13	2148.67
ENSMUSG00000025027	Xpnpep1	170750	X-prolyl aminopeptidase (aminopeptidase P) 1, soluble	chr19:52991179-53038654	-	1.21431	0.245622	4.94383	7.66018e-07	1.08465e-05	Yes	OK	2813.45	1504.07	3795.48	1970.35	1280.4	1261.47	4631.74	2872.94	2571.15	5106.08
ENSMUSG00000025400	Tac2	21334	tachykinin 2	chr10:127725391-127731768	+	1.72561	0.349067	4.9435	7.6732e-07	1.08562e-05	Yes	OK	31.8109	10.3063	47.9393	10.3839	7.75327	12.7818	26.0589	63.6942	52.2661	49.7378
ENSMUSG00000050106	Tmc8	217356	transmembrane channel-like gene family 8	chr11:117782657-117793137	+	-0.940344	0.190294	-4.94153	7.75109e-07	1.09576e-05	Yes	OK	163.744	228.794	114.957	260.896	181.648	243.838	132.225	107.274	118.863	101.465
ENSMUSG00000059555	Tor4a	227612	torsin family 4, member A	chr2:25192719-25196813	-	-0.442239	0.0895516	-4.93837	7.87792e-07	1.1128e-05	Yes	OK	1219.97	1439.12	1055.61	1478.41	1474.23	1364.7	1096.41	1059.34	952.592	1114.13
ENSMUSG00000042195	Slc35f2	72022	solute carrier family 35, member F2	chr9:53771534-53818161	+	-0.65967	0.133595	-4.93782	7.90012e-07	1.11505e-05	Yes	OK	414.708	527.759	329.92	571.116	502.855	509.306	281.823	353.67	316.126	368.06
ENSMUSG00000033730	Egr3	13655	early growth response 3	chr14:70077444-70082613	+	1.33787	0.271032	4.93621	7.96539e-07	1.12336e-05	Yes	OK	370.546	180.315	513.22	173.931	203.8	163.214	359.034	842.272	391.996	459.577
ENSMUSG00000027823	Gmps	229363	guanine monophosphate synthetase	chr3:63976142-64019078	+	0.772414	0.156522	4.93486	8.02083e-07	1.13028e-05	Yes	OK	2583.07	1814.55	3159.45	2001.5	1662.52	1779.62	3854.79	2619.84	2698.45	3464.73
ENSMUSG00000044876	Zfp444	72667	zinc finger protein 444	chr7:6172512-6193104	+	-0.622841	0.126248	-4.93347	8.07825e-07	1.13746e-05	Yes	OK	813.972	1022.3	657.729	1004.65	870.582	1191.66	637.961	633.59	698.848	660.518
ENSMUSG00000052373	Mpp3	13384	membrane protein, palmitoylated 3 (MAGUK p55 subfamily member 3)	chr11:101999652-102026955	-	0.778903	0.157901	4.93284	8.10408e-07	1.14019e-05	Yes	OK	266.851	186.992	326.745	202.487	171.68	186.811	362.895	306.738	360.805	276.542
ENSMUSG00000030739	Myh14	71960	myosin, heavy polypeptide 14	chr7:44605802-44665503	-	-0.83516	0.169401	-4.93009	8.21923e-07	1.15539e-05	Yes	OK	3135.84	4231.8	2313.87	5290.61	3792.46	3612.34	2026.81	2836.07	2095.7	2296.89
ENSMUSG00000036585	Fgf1	14164	fibroblast growth factor 1	chr18:38838672-38918699	-	1.40395	0.28478	4.92995	8.22519e-07	1.15539e-05	Yes	OK	831.54	382.363	1168.42	275.174	217.092	654.822	1277.85	1238.68	1047.01	1110.15
ENSMUSG00000035172	Plekhh3	217198	pleckstrin homology domain containing, family H (with MyTH4 domain) member 3	chr11:101162679-101171302	-	0.570492	0.115736	4.92926	8.25423e-07	1.15855e-05	Yes	OK	1926.75	1501.83	2245.43	1762.67	1283.72	1459.09	2213.08	2306.4	2217.09	2245.16
ENSMUSG00000004815	Dgkq	110524	diacylglycerol kinase, theta	chr5:108647043-108660769	-	0.718452	0.14581	4.92733	8.33622e-07	1.16912e-05	Yes	OK	776.258	561.058	937.658	514.005	640.199	528.97	1107.99	920.214	936.575	785.857
ENSMUSG00000025903	Lypla1	18777	lysophospholipase 1	chr1:4807892-4846735	+	0.514922	0.104542	4.92551	8.41423e-07	1.17913e-05	Yes	OK	1038.12	831.498	1193.09	915.084	817.416	761.993	1134.05	1123.87	1305.81	1208.63
ENSMUSG00000056429	Tgoln2	22135	trans-golgi network protein 2	chr6:72610956-72616748	-	0.386095	0.0784009	4.92462	8.4523e-07	1.18352e-05	Yes	OK	4332.93	3680.56	4822.21	3450.06	3897.68	3693.94	5117.2	4861.71	4558.95	4750.95
ENSMUSG00000056429	Tgoln1	22134	trans-golgi network protein	chr6:72608420-72617000	-	0.386095	0.0784009	4.92462	8.4523e-07	1.18352e-05	Yes	OK	4332.93	3680.56	4822.21	3450.06	3897.68	3693.94	5117.2	4861.71	4558.95	4750.95
ENSMUSG00000018841	Rad51d	19364	RAD51 paralog D	chr11:82871960-82890624	-	-0.575686	0.116958	-4.92214	8.56022e-07	1.19768e-05	Yes	OK	816.148	1008.91	671.573	922.872	1118.69	985.183	659.195	696.446	736.783	593.869
ENSMUSG00000023169	Slc38a1	105727	solute carrier family 38, member 1	chr15:96571417-96642913	-	1.198	0.243467	4.92059	8.62817e-07	1.20624e-05	Yes	OK	3580.91	1934.79	4815.5	1387.55	1709.04	2707.78	4652.97	4870.09	6458.24	3280.7
ENSMUSG00000062373	Tmem65	74868	transmembrane protein 65	chr15:58782268-58823427	-	0.760206	0.15454	4.91917	8.69138e-07	1.21411e-05	Yes	OK	2755.58	1947.65	3361.53	1590.04	1825.34	2427.56	3108.73	3302.88	3848.3	3186.2
ENSMUSG00000023243	Kcnk5	16529	potassium channel, subfamily K, member 5	chr14:20140057-20181782	-	0.797055	0.162097	4.91716	8.78091e-07	1.22565e-05	Yes	OK	279.328	194.049	343.287	228.447	172.787	180.912	352.278	392.222	326.242	302.406
ENSMUSG00000030666	Calcb	116903	calcitonin-related polypeptide, beta	chr7:114718642-114723365	+	2.06928	0.420978	4.91542	8.85929e-07	1.23561e-05	Yes	OK	30.7317	3.27739	51.3224	0	0	9.83216	68.5254	41.066	32.0341	63.6644
ENSMUSG00000007891	Ctsd	13033	cathepsin D	chr7:142375915-142387870	-	1.52758	0.310861	4.91404	8.92202e-07	1.24338e-05	Yes	OK	27290.8	11190.9	39365.7	16389.7	8976.07	8206.91	41176	36199.3	18879	61208.3
ENSMUSG00000047678	Gpr82	319200	G protein-coupled receptor 82	chrX:13661362-13667433	+	1.96624	0.400189	4.91327	8.95687e-07	1.24725e-05	Yes	OK	23.3278	4.49896	37.4494	6.48996	1.10761	5.8993	40.5361	15.9236	39.6211	53.7168
ENSMUSG00000022945	Chaf1b	110749	chromatin assembly factor 1, subunit B (p60)	chr16:93883900-93906106	+	-1.52658	0.310721	-4.91301	8.96887e-07	1.24794e-05	Yes	OK	206.271	348.663	99.4777	560.732	302.378	182.878	75.2814	121.522	109.59	91.5175
ENSMUSG00000040957	Cables1	63955	CDK5 and Abl enzyme substrate 1	chr18:11839273-11945627	+	-0.53957	0.109894	-4.90993	9.11086e-07	1.2667e-05	Yes	OK	546.57	667.089	456.18	648.996	624.692	727.58	417.908	455.916	492.313	458.582
ENSMUSG00000026956	Uap1l1	227620	UDP-N-acteylglucosamine pyrophosphorylase 1-like 1	chr2:25361491-25365626	-	-0.476201	0.0970309	-4.90772	9.21397e-07	1.27993e-05	Yes	OK	926.164	1105.29	791.818	985.176	1177.39	1153.31	769.221	769.359	832.886	795.804
ENSMUSG00000034785	Dio1	13370	deiodinase, iodothyronine, type I	chr4:107291464-107307168	-	-1.29988	0.264872	-4.90758	9.22054e-07	1.27993e-05	Yes	OK	128.685	201.996	73.7025	275.174	152.85	177.962	76.2465	53.6372	67.4401	97.486
ENSMUSG00000030722	Nfatc2ip	18020	nuclear factor of activated T cells, cytoplasmic, calcineurin dependent 2 interacting protein	chr7:126382853-126396737	-	0.57217	0.116673	4.90404	9.38849e-07	1.30222e-05	Yes	OK	462.141	360.027	538.728	397.185	311.238	371.656	545.307	553.972	529.405	526.226
ENSMUSG00000021051	Ppp2r5e	26932	protein phosphatase 2, regulatory subunit B', epsilon	chr12:75450880-75596200	-	0.335414	0.0684043	4.9034	9.41901e-07	1.30543e-05	Yes	OK	2112.3	1835.43	2319.94	1786.04	1932.78	1787.49	2391.63	2261.14	2263.46	2363.54
ENSMUSG00000028514	Usp24	329908	ubiquitin specific peptidase 24	chr4:106316212-106441327	+	0.598072	0.121989	4.90267	9.45443e-07	1.30931e-05	Yes	OK	3643.32	2800.41	4275.5	2803.66	3187.7	2409.86	4611.47	4567.55	4018.59	3904.42
ENSMUSG00000026655	Fam107b	66540	family with sequence similarity 107, member B	chr2:3713457-3782134	+	-0.634142	0.129352	-4.90246	9.46431e-07	1.30965e-05	Yes	OK	3579.94	4514.49	2879.02	4052.33	5035.2	4455.94	2858.76	3001.17	2398.34	3257.82
ENSMUSG00000029561	Oasl2	23962	2'-5' oligoadenylate synthetase-like 2	chr5:114896933-114912245	+	-1.04415	0.212996	-4.90219	9.47728e-07	1.31042e-05	Yes	OK	1155.01	1669.43	769.195	1265.54	2299.4	1443.36	680.428	702.313	983.783	710.255
ENSMUSG00000006169	Clint1	216705	clathrin interactor 1	chr11:45851963-45910625	+	0.556142	0.113474	4.90105	9.53275e-07	1.31706e-05	Yes	OK	3584.58	2812.14	4163.91	2703.72	3235.33	2497.37	4290.07	4079.78	3821.33	4464.46
ENSMUSG00000022462	Slc38a2	67760	solute carrier family 38, member 2	chr15:96687391-96699698	-	0.525049	0.107157	4.89983	9.59191e-07	1.32419e-05	Yes	OK	7737.5	6161.88	8919.21	5766.98	6774.14	5944.53	8485.56	8416.02	10188.5	8586.73
ENSMUSG00000064280	Ccdc146	75172	coiled-coil domain containing 146	chr5:21292960-21424677	-	-0.931858	0.190338	-4.8958	9.79045e-07	1.35055e-05	Yes	OK	138.204	192.651	97.369	193.401	176.11	208.442	109.061	98.0556	108.747	73.6119
ENSMUSG00000064023	Klk8	259277	kallikrein related-peptidase 8	chr7:43797576-43803826	+	-1.03501	0.211451	-4.89482	9.8395e-07	1.35625e-05	Yes	OK	133.226	192.122	89.0545	214.169	187.186	175.013	83.9677	113.141	66.5971	92.5123
ENSMUSG00000022533	Atp13a3	224088	ATPase type 13A3	chr16:30312423-30388530	-	0.719038	0.146937	4.8935	9.90577e-07	1.36432e-05	Yes	OK	3144.68	2272.09	3799.12	1943.09	2734.69	2138.5	3619.3	3864.39	4396.25	3316.51
ENSMUSG00000045983	Eif4g1	208643	eukaryotic translation initiation factor 4, gamma 1	chr16:20672726-20692883	+	0.673257	0.137593	4.89309	9.92653e-07	1.36612e-05	Yes	OK	13508.5	9995.95	16142.9	11262.7	10258.7	8466.48	18269.2	16312.4	13703.8	16286.1
ENSMUSG00000031352	Hccs	15159	holocytochrome c synthetase	chrX:169311530-169320372	-	0.523947	0.107098	4.89223	9.97005e-07	1.37104e-05	Yes	OK	552.968	440.789	637.103	476.363	415.354	430.649	653.404	615.152	593.473	686.381
ENSMUSG00000072082	Ccnf	12449	cyclin F	chr17:24223231-24251409	-	-1.5898	0.325076	-4.89055	1.00557e-06	1.38173e-05	Yes	OK	123.02	212.546	55.8762	342.67	183.863	111.103	56.9436	74.5893	47.2081	44.764
ENSMUSG00000040396	Abhd13	68904	abhydrolase domain containing 13	chr8:9977716-9992154	+	0.383712	0.0784728	4.88975	1.00964e-06	1.38626e-05	Yes	OK	1462.17	1243.9	1625.88	1230.5	1303.66	1197.56	1613.72	1640.13	1719.72	1529.93
ENSMUSG00000029513	Prkab1	19079	protein kinase, AMP-activated, beta 1 non-catalytic subunit	chr5:116013589-116024428	-	-0.545994	0.111672	-4.88928	1.01206e-06	1.38849e-05	Yes	OK	2153.45	2635.29	1792.07	2745.25	2702.57	2458.04	1607.93	2064.2	1836.9	1659.25
ENSMUSG00000005148	Klf5	12224	Kruppel-like factor 5	chr14:99298690-99313409	+	-0.498972	0.102084	-4.88788	1.01927e-06	1.3973e-05	Yes	OK	2060.6	2480.04	1746.02	2592.09	2493.23	2354.8	1670.67	1807.74	1551.97	1953.7
ENSMUSG00000008307	1700109H08Rik	77036	RIKEN cDNA 1700109H08 gene	chr5:3571715-3584341	+	1.34973	0.27615	4.88768	1.02033e-06	1.39767e-05	Yes	OK	124.474	59.6282	173.108	50.6217	56.4881	71.7748	211.367	216.225	103.689	161.15
ENSMUSG00000021111	Papola	18789	poly (A) polymerase alpha	chr12:105784701-105838943	+	0.333982	0.0683474	4.88653	1.02628e-06	1.40473e-05	Yes	OK	5914.6	5144.29	6492.33	5481.42	5062.89	4888.55	6652.75	6301.54	6439.69	6575.33
ENSMUSG00000063535	Zfp773	76373	zinc finger protein 773	chr7:7130677-7136755	-	-1.03527	0.21188	-4.88613	1.02838e-06	1.40595e-05	Yes	OK	67.9318	97.9079	45.4497	101.243	103.008	89.4727	52.1179	38.5518	46.3651	44.764
ENSMUSG00000034853	Acot11	329910	acyl-CoA thioesterase 11	chr4:106744560-106799831	-	1.05669	0.216266	4.88605	1.02877e-06	1.40595e-05	Yes	OK	311.529	185.132	406.326	183.017	172.787	199.593	310.777	425.746	555.538	333.243
ENSMUSG00000015016	Acsf3	257633	acyl-CoA synthetase family member 3	chr8:122775485-122817887	+	-0.488405	0.100013	-4.88341	1.04268e-06	1.42387e-05	Yes	OK	566.923	679.908	482.185	715.193	649.06	675.47	513.458	445.859	499.9	469.525
ENSMUSG00000005621	Zfp592	233410	zinc finger protein 592	chr7:80993683-81045162	+	0.461785	0.094599	4.8815	1.05284e-06	1.43663e-05	Yes	OK	2840.89	2330.82	3223.45	2206.59	2517.6	2268.28	3545.95	3065.7	3280.96	3001.18
ENSMUSG00000024901	Peli3	240518	pellino 3	chr19:4931854-4943092	-	-0.954463	0.195603	-4.8796	1.063e-06	1.44937e-05	Yes	OK	891.707	1252.02	621.47	1131.85	1654.77	969.451	518.283	748.407	604.432	614.759
ENSMUSG00000049556	Lingo1	235402	leucine rich repeat and Ig domain containing 1	chr9:56618474-56685253	-	1.04656	0.214543	4.87808	1.07125e-06	1.4595e-05	Yes	OK	150.306	89.6069	195.83	79.1775	95.2545	94.3888	214.262	153.369	171.972	243.715
ENSMUSG00000061859	Patj	12695	PATJ, crumbs cell polarity complex component	chr4:98395825-98719603	+	0.595567	0.122281	4.87049	1.1132e-06	1.51548e-05	Yes	OK	3155.57	2427.46	3701.65	2100.15	2790.07	2392.17	4096.08	3480.55	3420.06	3809.91
ENSMUSG00000033488	BC026585	226527	cDNA sequence BC026585	chr1:157458581-157488733	+	-0.657401	0.135051	-4.86781	1.12841e-06	1.53381e-05	Yes	OK	462.541	588.091	368.38	568.52	666.781	528.97	370.616	408.146	323.713	371.044
ENSMUSG00000035828	Pim3	223775	proviral integration site 3	chr15:88862193-88865726	+	0.700655	0.144098	4.86236	1.15997e-06	1.57446e-05	Yes	OK	2610.98	1904.07	3141.17	1814.59	1839.74	2057.87	3271.84	2706.17	2722.05	3864.63
ENSMUSG00000089707	Slain1os	70898	SLAIN motif family, member 1, opposite strand	chr14:103692982-103699432	-	1.73242	0.356295	4.86233	1.16009e-06	1.57446e-05	Yes	OK	32.3756	10.2689	48.9556	10.3839	15.5065	4.91608	71.4208	36.0375	39.6211	48.743
ENSMUSG00000037395	Rcor3	214742	REST corepressor 3	chr1:192098545-192138040	-	0.689492	0.141844	4.8609	1.1685e-06	1.58387e-05	Yes	OK	1125.03	825.094	1349.97	691.83	927.07	856.381	1228.63	1330.87	1594.96	1245.43
ENSMUSG00000068264	Ap5s1	69596	adaptor-related protein 5 complex, sigma 1 subunit	chr2:131210359-131213514	+	-0.59782	0.122987	-4.86085	1.16882e-06	1.58387e-05	Yes	OK	442.158	550.857	360.633	600.97	495.102	556.5	345.522	375.461	329.614	391.934
ENSMUSG00000041429	Nthl1	18207	nth (endonuclease III)-like 1 (E.coli)	chr17:24632681-24638838	+	-0.724168	0.149001	-4.86016	1.17289e-06	1.58817e-05	Yes	OK	299.211	389.552	231.455	429.635	373.265	365.757	195.925	240.529	265.545	223.82
ENSMUSG00000024357	Sil1	81500	endoplasmic reticulum chaperone SIL1 homolog (S. cerevisiae)	chr18:35266395-35498925	-	-0.57138	0.117605	-4.85845	1.18308e-06	1.59951e-05	Yes	OK	687.634	849.269	566.408	960.514	738.776	848.516	553.029	590.848	587.572	534.184
ENSMUSG00000058135	Gstm1	14862	glutathione S-transferase, mu 1	chr3:108012249-108017973	-	0.859053	0.176831	4.85804	1.18552e-06	1.60128e-05	Yes	OK	11181.4	7482.52	13955.5	8191.63	6043.12	8212.81	14327.6	11738.2	11958	17798.2
ENSMUSG00000016552	Foxred2	239554	FAD-dependent oxidoreductase domain containing 2	chr15:77940521-77956722	-	0.562573	0.115805	4.85793	1.1862e-06	1.60128e-05	Yes	OK	1064.88	833.211	1238.63	911.19	862.828	725.614	1364.72	1184.21	1142.27	1263.34
ENSMUSG00000049107	Ntf3	18205	neurotrophin 3	chr6:126101411-126166744	-	-1.03157	0.212484	-4.8548	1.20508e-06	1.62552e-05	Yes	OK	206.628	297.641	138.369	285.558	260.288	347.075	101.34	138.283	179.559	134.292
ENSMUSG00000027315	Spint1	20732	serine protease inhibitor, Kunitz type 1	chr2:119237359-119249513	+	-0.729557	0.150367	-4.85186	1.22311e-06	1.64733e-05	Yes	OK	1836	2392.36	1418.73	2637.52	2329.3	2210.27	1096.41	1565.54	1365.66	1647.32
ENSMUSG00000034744	Nagk	56174	N-acetylglucosamine kinase	chr6:83795056-83802556	+	-0.513499	0.105841	-4.85159	1.22476e-06	1.6483e-05	Yes	OK	908.952	1098.93	766.466	1043.59	1038.94	1214.27	759.57	746.731	714.022	845.542
ENSMUSG00000034825	Nrip3	78593	nuclear receptor interacting protein 3	chr7:109758055-109781545	-	1.81393	0.374178	4.84778	1.24852e-06	1.67771e-05	Yes	OK	94.2438	25.8788	145.518	5.19197	40.9816	31.4629	191.099	103.084	113.805	174.082
ENSMUSG00000031825	Crispld2	78892	cysteine-rich secretory protein LCCL domain containing 2	chr8:119992437-120052794	+	1.03123	0.212782	4.84639	1.25731e-06	1.68824e-05	Yes	OK	2993.34	1806.18	3883.72	1726.33	1534.04	2158.16	4135.65	3561.85	5229.14	2608.25
ENSMUSG00000048546	Tob2	57259	transducer of ERBB2, 2	chr15:81848269-81858326	-	0.363539	0.0750524	4.8438	1.27377e-06	1.70905e-05	Yes	OK	2779.67	2385.32	3075.44	2306.53	2514.28	2335.14	3164.71	2871.27	3194.98	3070.81
ENSMUSG00000014550	Rbsn	78287	rabenosyn, RAB effector	chr6:92186711-92214811	-	0.439823	0.090814	4.84312	1.27816e-06	1.71363e-05	Yes	OK	1639.72	1358.64	1850.53	1220.11	1501.92	1353.89	1889.76	1830.37	1876.52	1805.48
ENSMUSG00000024120	Lrpprc	72416	leucine-rich PPR-motif containing	chr17:84705246-84790786	-	0.371621	0.0767349	4.84292	1.27942e-06	1.71401e-05	Yes	OK	2155.49	1843.74	2389.3	1967.76	1771.07	1792.4	2479.46	2438.82	2252.5	2386.42
ENSMUSG00000044469	Tnfaip8l1	66443	tumor necrosis factor, alpha-induced protein 8-like 1	chr17:56162490-56173955	+	-0.986695	0.203768	-4.84224	1.28381e-06	1.71737e-05	Yes	OK	170.332	241.886	116.667	295.942	219.307	210.408	113.887	132.417	91.0442	129.318
ENSMUSG00000020098	Pcbd1	13180	pterin 4 alpha carbinolamine dehydratase/dimerization cofactor of hepatocyte nuclear factor 1 alpha (TCF1) 1	chr10:61089330-61094329	+	-1.17559	0.242778	-4.84224	1.28387e-06	1.71737e-05	Yes	OK	295.588	446.055	182.738	536.071	392.094	410.001	175.657	168.454	122.235	264.605
ENSMUSG00000030088	Aldh1l1	107747	aldehyde dehydrogenase 1 family, member L1	chr6:90550847-90599171	+	1.30475	0.269699	4.83781	1.31279e-06	1.75207e-05	Yes	OK	329.919	164.185	454.22	212.871	152.85	126.835	403.431	357.023	348.16	708.266
ENSMUSG00000032285	Dnaja4	58233	DnaJ heat shock protein family (Hsp40) member A4	chr9:54699558-54716317	+	0.790456	0.163402	4.8375	1.31482e-06	1.75346e-05	Yes	OK	318.792	221.174	392.005	173.931	235.921	253.67	374.477	416.527	424.873	352.143
ENSMUSG00000061244	Exoc5	105504	exocyst complex component 5	chr14:49012143-49066667	-	0.559191	0.115606	4.83706	1.31775e-06	1.75605e-05	Yes	OK	1752.23	1373.31	2036.42	1634.17	1236.09	1249.67	2035.49	2027.32	2014.77	2068.1
ENSMUSG00000038604	Fam65a	75687	family with sequence similarity 65, member A	chr8:105605228-105622218	+	0.360322	0.0745123	4.83574	1.32654e-06	1.76641e-05	Yes	OK	2428.76	2086.76	2685.26	2000.21	2029.14	2230.92	2743.91	2784.11	2627.64	2585.37
ENSMUSG00000023940	Sgol1	72415	shugoshin-like 1 (S. pombe)	chr17:53674786-53689315	-	-1.71668	0.355031	-4.8353	1.32945e-06	1.76896e-05	Yes	OK	57.805	104.608	22.7031	167.441	95.2545	51.1273	31.8498	16.7616	25.29	16.9108
ENSMUSG00000030726	Pold3	67967	polymerase (DNA-directed), delta 3, accessory subunit	chr7:100082112-100121500	-	-0.466316	0.0964886	-4.83286	1.34585e-06	1.78943e-05	Yes	OK	1478.55	1760.07	1267.41	1988.52	1644.8	1646.89	1249.86	1292.32	1299.91	1227.53
ENSMUSG00000043953	Ccrl2	54199	chemokine (C-C motif) receptor-like 2	chr9:111054833-111057244	-	-1.00915	0.208861	-4.8317	1.35375e-06	1.79858e-05	Yes	OK	309.687	442.773	209.873	332.286	481.81	514.222	180.482	212.873	268.075	178.061
ENSMUSG00000026426	Arl8a	68724	ADP-ribosylation factor-like 8A	chr1:135146833-135156268	+	0.517795	0.107175	4.83128	1.35655e-06	1.80095e-05	Yes	OK	1779.18	1421.34	2047.55	1434.28	1226.12	1603.63	2010.4	1970.33	2140.38	2069.09
ENSMUSG00000033805	Ephx4	384214	epoxide hydrolase 4	chr5:107403512-107430031	+	-1.51404	0.313593	-4.82803	1.37888e-06	1.82922e-05	Yes	OK	144.034	243.12	69.7188	268.684	302.378	158.298	38.6058	109.789	59.8531	70.6276
ENSMUSG00000062545	Tlr12	384059	toll-like receptor 12	chr4:128615445-128618619	-	-1.08246	0.224236	-4.82733	1.38373e-06	1.83299e-05	Yes	OK	84.7935	124.175	55.2573	131.097	127.375	114.053	49.2224	62.8561	41.3071	67.6434
ENSMUSG00000022671	Mzt2	72083	mitotic spindle organizing protein 2	chr16:15848440-15863322	-	-0.582188	0.120616	-4.82678	1.38761e-06	1.83666e-05	Yes	OK	417.294	517.052	342.475	552.944	457.443	540.769	321.394	340.261	337.201	371.044
ENSMUSG00000051515	Fam181b	58238	family with sequence similarity 181, member B	chr7:93079878-93081721	+	-1.03642	0.214797	-4.82511	1.39924e-06	1.84928e-05	Yes	OK	223.034	321.781	148.973	367.332	343.359	254.653	136.086	146.664	117.177	195.967
ENSMUSG00000010080	Epn3	71889	epsin 3	chr11:94489598-94499974	-	-0.78623	0.163018	-4.82297	1.41435e-06	1.86542e-05	Yes	OK	839.05	1114.74	632.283	1252.56	992.419	1099.24	479.678	754.274	657.541	637.638
ENSMUSG00000073077	Gm7173	636104	predicted gene 7173	chrX:79482567-79517285	-	-1.66066	0.344471	-4.8209	1.42909e-06	1.88174e-05	Yes	OK	42.3329	75.1893	17.6907	64.8996	117.407	43.2615	19.3029	16.7616	22.761	11.9371
ENSMUSG00000073077	Gm8787	667736	predicted gene 8787	chrX:79330512-79358068	-	-1.66066	0.344471	-4.8209	1.42909e-06	1.88174e-05	Yes	OK	42.3329	75.1893	17.6907	64.8996	117.407	43.2615	19.3029	16.7616	22.761	11.9371
ENSMUSG00000096956	Snhg18	100616095	small nucleolar RNA host gene 18	chr15:32240567-32244662	-	-0.586376	0.121632	-4.8209	1.42913e-06	1.88174e-05	Yes	OK	1508.61	1871.9	1236.14	1970.35	1616	2029.36	1106.06	1165.77	1332.79	1339.94
ENSMUSG00000073988	Ttpa	50500	tocopherol (alpha) transfer protein	chr4:20008328-20030822	+	-1.11688	0.231871	-4.81681	1.45873e-06	1.91929e-05	Yes	OK	221.502	328.137	141.525	315.412	397.632	271.368	95.5494	134.931	152.583	183.035
ENSMUSG00000021809	Nudt13	67725	nudix (nucleoside diphosphate linked moiety X)-type motif 13	chr14:20294689-20317575	+	-0.489148	0.101565	-4.81612	1.46377e-06	1.92305e-05	Yes	OK	914.386	1096.63	777.7	996.858	1139.73	1153.31	723.859	794.501	846.374	746.067
ENSMUSG00000086158	Ccpg1os	546143	cell cycle progression 1, opposite strand	chr9:72979724-72985376	-	-0.813975	0.16909	-4.81385	1.48053e-06	1.94362e-05	Yes	OK	180.001	241.191	134.109	205.083	248.105	270.385	132.225	134.093	151.74	118.376
ENSMUSG00000034612	Chst11	58250	carbohydrate sulfotransferase 11	chr10:82985496-83195891	+	0.986252	0.204922	4.81282	1.48813e-06	1.95214e-05	Yes	OK	1792.51	1112.04	2302.87	1212.32	1217.26	906.526	3108.73	1827.86	1777.05	2497.83
ENSMUSG00000074912	Gm14207	100043609	predicted gene 14207	chr2:119321198-119326197	-	-1.20591	0.25064	-4.81132	1.49939e-06	1.96303e-05	Yes	OK	143.734	219.155	87.1685	268.684	213.769	175.013	87.8283	77.1035	62.3821	121.36
ENSMUSG00000024558	Mapk4	225724	mitogen-activated protein kinase 4	chr18:73928485-74064949	-	0.71334	0.148264	4.81129	1.49959e-06	1.96303e-05	Yes	OK	223.828	162.179	270.065	173.931	139.559	173.046	249.008	267.348	271.447	292.458
ENSMUSG00000029247	Paics	67054	phosphoribosylaminoimidazole carboxylase, phosphoribosylaminoribosylaminoimidazole, succinocarboxamide synthetase	chr5:76951410-76967505	+	-0.453757	0.0943114	-4.81127	1.49976e-06	1.96303e-05	Yes	OK	4490.58	5320.04	3868.49	5744.91	4995.32	5219.9	3500.58	3788.13	4164.43	4020.8
ENSMUSG00000026648	Dclre1c	227525	DNA cross-link repair 1C	chr2:3424130-3461116	+	0.839006	0.174432	4.80993	1.50981e-06	1.97472e-05	Yes	OK	523.473	353.957	650.609	284.26	462.981	314.629	687.184	600.905	683.674	630.675
ENSMUSG00000030750	Nsmce1	67711	NSE1 homolog, SMC5-SMC6 complex component	chr7:125467639-125491542	-	-0.661827	0.137638	-4.80848	1.52084e-06	1.98658e-05	Yes	OK	685.814	873.613	544.965	1009.84	731.023	879.979	487.399	535.534	569.026	587.9
ENSMUSG00000050621	Rps27rt	100043813	ribosomal protein S27, retrogene	chr3:90212666-90213647	-	-1.8031	0.374986	-4.80844	1.52113e-06	1.98658e-05	Yes	OK	22.8808	42.8186	7.92749	41.5357	21.0446	65.8755	10.6166	8.38082	6.74401	5.96853
ENSMUSG00000036617	Etl4	208618	enhancer trap locus 4	chr2:20519512-20810535	+	-0.984579	0.204777	-4.80806	1.52399e-06	1.98885e-05	Yes	OK	2821.3	4002.63	1935.31	3603.22	5210.2	3194.47	1597.32	2172.31	2411.83	1559.78
ENSMUSG00000041073	Nacad	192950	NAC alpha domain containing	chr11:6597822-6606054	-	0.821362	0.170932	4.8052	1.54594e-06	2.01601e-05	Yes	OK	525.442	358.515	650.638	319.306	290.194	466.045	675.602	621.857	685.36	619.733
ENSMUSG00000041781	Cpsf2	51786	cleavage and polyadenylation specific factor 2	chr12:101975973-102005993	+	0.597202	0.124303	4.8044	1.55217e-06	2.02172e-05	Yes	OK	1652.9	1271.09	1939.27	1468.03	1201.76	1143.48	2043.21	1908.31	1698.65	2106.89
ENSMUSG00000035441	Myo1d	338367	myosin ID	chr11:80482126-80780025	-	-0.635767	0.132332	-4.80434	1.55261e-06	2.02172e-05	Yes	OK	1704.78	2152	1369.36	2054.72	2402.41	1998.88	1272.06	1378.64	1632.05	1194.7
ENSMUSG00000056413	Adap1	231821	ArfGAP with dual PH domains 1	chr5:139271875-139325464	-	-1.04914	0.218408	-4.8036	1.55841e-06	2.02763e-05	Yes	OK	142.946	207.023	94.8885	234.936	163.926	222.207	92.654	90.5128	75.0271	121.36
ENSMUSG00000023175	Bsg	12215	basigin	chr10:79704357-79711979	+	-0.498754	0.103832	-4.80346	1.55945e-06	2.02763e-05	Yes	OK	9222.59	11099.7	7814.76	11606.6	9750.29	11942.1	7595.7	7912.33	7271.73	8479.3
ENSMUSG00000031673	Cdh11	12552	cadherin 11	chr8:102632094-102785111	-	0.513546	0.106944	4.80203	1.57067e-06	2.04072e-05	Yes	OK	5578.39	4465.68	6412.93	4041.95	4865.73	4489.37	7224.12	6107.1	5910.28	6410.2
ENSMUSG00000058290	Espl1	105988	extra spindle pole bodies 1, separase	chr15:102296292-102324356	+	-1.66998	0.347914	-4.79999	1.58675e-06	2.06009e-05	Yes	OK	93.1121	166.031	38.4226	249.214	184.971	63.9091	34.7453	43.5803	45.5221	29.8427
ENSMUSG00000000792	Slc5a5	114479	solute carrier family 5 (sodium iodide symporter), member 5	chr8:70882888-70892757	-	2.05641	0.428452	4.79962	1.5897e-06	2.06241e-05	Yes	OK	395.531	20.193	677.034	24.6618	22.1522	13.765	1231.53	451.726	86.8292	938.054
ENSMUSG00000024066	Xdh	22436	xanthine dehydrogenase	chr17:73883894-73950196	-	0.833123	0.173608	4.79887	1.59565e-06	2.0685e-05	Yes	OK	1621.09	1100.08	2011.85	889.124	1289.26	1121.85	1875.28	1911.66	2564.41	1696.06
ENSMUSG00000038156	Spon1	233744	spondin 1, (f-spondin) extracellular matrix protein	chr7:113765997-114043375	+	1.26795	0.264226	4.79873	1.59674e-06	2.0685e-05	Yes	OK	4188.58	2139.94	5725.06	3503.28	1508.57	1407.97	6808.14	5808.74	5240.94	5042.42
ENSMUSG00000020679	Hnf1b	21410	HNF1 homeobox B	chr11:83852959-83905917	+	-0.619851	0.129301	-4.79387	1.63598e-06	2.11778e-05	Yes	OK	774.948	973.129	626.312	1112.38	987.988	819.019	618.659	612.638	587.572	686.381
ENSMUSG00000059401	Mamld1	333639	mastermind-like domain containing 1	chrX:71050255-71154717	+	-0.713369	0.148857	-4.7923	1.6488e-06	2.13281e-05	Yes	OK	779.108	1010.38	605.65	1229.2	978.02	823.935	570.401	626.047	654.169	571.984
ENSMUSG00000033032	Afap1l1	106877	actin filament associated protein 1-like 1	chr18:61730261-61786662	-	-0.506333	0.105664	-4.79192	1.65192e-06	2.13528e-05	Yes	OK	1941.42	2342.78	1640.4	2463.59	2317.12	2247.63	1607.93	1645.99	1441.53	1866.16
ENSMUSG00000034382	AI661453	224833	expressed sequence AI661453	chr17:47436638-47470638	+	-0.756965	0.15798	-4.79154	1.6551e-06	2.13782e-05	Yes	OK	1359.74	1788.97	1037.81	2006.7	1791.01	1569.21	904.342	1319.14	1011.6	916.17
ENSMUSG00000043088	Il17re	57890	interleukin 17 receptor E	chr6:113458483-113470751	+	-0.897758	0.187487	-4.78837	1.68141e-06	2.16863e-05	Yes	OK	1642.72	2264.91	1176.07	2721.89	2375.82	1697.03	1317.42	1189.24	888.524	1309.1
ENSMUSG00000065952	C330021F23Rik	546049	RIKEN cDNA C330021F23 gene	chr8:3567997-3584776	+	-1.6115	0.336639	-4.78703	1.69268e-06	2.18158e-05	Yes	OK	23.9861	41.8693	10.5736	42.8337	45.412	37.3622	11.5818	12.5712	4.21501	13.9266
ENSMUSG00000085833	Gm13003	100503595	predicted gene 13003	chr4:137159081-137165066	-	-1.30494	0.272744	-4.78447	1.71438e-06	2.20633e-05	Yes	OK	80.0468	126.27	45.3794	149.269	152.85	76.6909	40.5361	43.5803	44.6791	52.722
ENSMUSG00000005417	Mprip	26936	myosin phosphatase Rho interacting protein	chr11:59662494-59780860	+	0.397785	0.0831794	4.78226	1.73339e-06	2.22917e-05	Yes	OK	14340.4	12117.5	16007.7	11457.4	12221.4	12673.7	16216.4	15946.2	17129.8	14738.3
ENSMUSG00000038225	Primpol	408022	primase and polymerase (DNA-directed)	chr8:46575593-46617200	-	-0.798374	0.166965	-4.78169	1.7383e-06	2.23385e-05	Yes	OK	395.24	527.366	296.147	476.363	626.907	478.826	262.52	315.119	347.317	259.631
ENSMUSG00000040723	Rcsd1	226594	RCSD domain containing 1	chr1:165648944-165708094	-	-0.502955	0.105208	-4.78059	1.74779e-06	2.24442e-05	Yes	OK	878.87	1059.26	743.576	963.11	1168.53	1046.14	679.463	790.311	754.486	750.046
ENSMUSG00000052551	Adarb2	94191	adenosine deaminase, RNA-specific, B2	chr13:8202865-8768762	+	2.04666	0.428445	4.77696	1.77967e-06	2.2837e-05	Yes	OK	10.4538	0	18.2941	0	0	0	11.5818	39.3898	9.27302	12.9318
ENSMUSG00000031150	Ccdc120	54648	coiled-coil domain containing 120	chrX:7731713-7741324	-	-1.00876	0.21124	-4.77543	1.79324e-06	2.29944e-05	Yes	OK	665.365	951.867	450.488	806.053	1028.97	1020.58	303.056	543.077	558.91	396.907
ENSMUSG00000066415	Msl2	77853	male-specific lethal 2 homolog (Drosophila)	chr9:101074761-101104799	+	0.326071	0.0683019	4.77397	1.80631e-06	2.31284e-05	Yes	OK	2921.15	2548.66	3200.51	2441.52	2690.39	2514.08	3241.93	3059.84	3268.32	3231.96
ENSMUSG00000032469	Dbr1	83703	debranching RNA lariats 1	chr9:99575798-99584343	+	0.422464	0.0886111	4.76762	1.86414e-06	2.38515e-05	Yes	OK	592.895	495.788	665.725	524.389	485.133	477.843	655.334	657.894	664.285	685.387
ENSMUSG00000030271	Ogg1	18294	8-oxoguanine DNA-glycosylase 1	chr6:113326975-113334186	+	-0.582122	0.12211	-4.76719	1.86809e-06	2.38848e-05	Yes	OK	342.413	424.688	280.706	476.363	414.246	383.454	279.892	276.567	279.877	286.49
ENSMUSG00000037225	Fgf2	14173	fibroblast growth factor 2	chr3:37348652-37404830	+	0.552753	0.115995	4.76534	1.88539e-06	2.40885e-05	Yes	OK	854.884	671.781	992.211	697.022	602.54	715.782	900.481	1052.63	1086.63	929.102
ENSMUSG00000045777	Ifitm10	320802	interferon induced transmembrane protein 10	chr7:142326109-142372259	-	0.904468	0.189835	4.76449	1.8933e-06	2.4172e-05	Yes	OK	110.678	72.0305	139.664	75.2835	63.1338	77.6741	128.364	145.826	127.293	157.171
ENSMUSG00000021952	Xpo4	57258	exportin 4	chr14:57582270-57664956	-	0.553026	0.116117	4.76268	1.91038e-06	2.43725e-05	Yes	OK	1486.94	1167.78	1726.31	1038.39	1304.76	1160.2	1715.06	1856.35	1815.83	1518
ENSMUSG00000037525	Bcdin3d	75284	BCDIN3 domain containing	chr15:99470083-99474730	-	-0.540477	0.113497	-4.76203	1.91656e-06	2.44337e-05	Yes	OK	501.694	613.355	417.948	682.744	604.755	552.568	395.71	426.584	436.675	412.824
ENSMUSG00000045348	Nyap1	243300	neuronal tyrosine-phosphorylated phosphoinositide 3-kinase adaptor 1	chr5:137730962-137739998	-	0.725524	0.152451	4.75907	1.94484e-06	2.47763e-05	Yes	OK	505.119	362.829	611.837	311.518	352.22	424.749	642.787	590.848	524.347	689.366
ENSMUSG00000007850	Hnrnph1	59013	heterogeneous nuclear ribonucleoprotein H1	chr11:50377718-50386528	+	0.417871	0.0878853	4.75473	1.98712e-06	2.52967e-05	Yes	OK	20359.5	17046.5	22844.3	16476.7	17530.1	17132.5	23566	22948.4	24399.8	20463.1
ENSMUSG00000062906	Hdac10	170787	histone deacetylase 10	chr15:89123302-89128700	-	-0.480135	0.100988	-4.75436	1.99073e-06	2.53119e-05	Yes	OK	1170.6	1400.41	998.233	1566.68	1396.7	1237.87	994.1	969.661	1017.5	1011.67
ENSMUSG00000031842	Pde4c	110385	phosphodiesterase 4C, cAMP specific	chr8:70724063-70751176	+	0.538134	0.113189	4.75432	1.99118e-06	2.53119e-05	Yes	OK	644.589	509.185	746.142	437.423	540.514	549.618	770.186	745.055	701.377	767.951
ENSMUSG00000023942	Slc29a1	63959	solute carrier family 29 (nucleoside transporters), member 1	chr17:45585199-45593640	-	0.672743	0.14154	4.75301	2.00406e-06	2.54573e-05	Yes	OK	4382.84	3242.13	5238.38	3594.14	2678.2	3454.04	5854.58	5144.15	4397.1	5557.7
ENSMUSG00000020140	Lgr5	14160	leucine rich repeat containing G protein coupled receptor 5	chr10:115450313-115587780	-	-1.17247	0.247033	-4.74622	2.07256e-06	2.63024e-05	Yes	OK	1290.18	1948.13	796.722	1606.91	2957.32	1280.15	838.712	942.004	632.251	773.92
ENSMUSG00000004530	Coro1c	23790	coronin, actin binding protein 1C	chr5:113842438-113908706	-	0.567189	0.119506	4.74612	2.07356e-06	2.63024e-05	Yes	OK	3622.5	2825.29	4220.41	2705.01	2463.32	3307.54	4153.99	4516.42	4312.8	3898.45
ENSMUSG00000028277	Ube2j1	56228	ubiquitin-conjugating enzyme E2J 1	chr4:33031424-33052364	+	0.430942	0.090834	4.74429	2.09243e-06	2.65227e-05	Yes	OK	1868.61	1555.44	2103.49	1691.28	1425.49	1549.55	2225.63	1995.47	2028.26	2164.59
ENSMUSG00000020657	Dnajc27	217378	DnaJ heat shock protein family (Hsp40) member C27	chr12:4082573-4110612	+	0.429524	0.0905494	4.74353	2.10024e-06	2.65941e-05	Yes	OK	773.625	644.98	870.108	700.916	613.616	620.41	877.318	905.128	862.391	835.595
ENSMUSG00000040697	Dnajc16	214063	DnaJ heat shock protein family (Hsp40) member C16	chr4:141761997-141790644	-	0.494962	0.104346	4.74345	2.10108e-06	2.65941e-05	Yes	OK	1202.52	971.307	1375.94	978.686	1017.89	917.341	1505.63	1419.71	1204.65	1373.76
ENSMUSG00000003154	Foxj2	60611	forkhead box J2	chr6:122820183-122845366	+	0.381847	0.0805025	4.7433	2.10267e-06	2.65952e-05	Yes	OK	2189.67	1863.23	2434.49	1734.12	1920.6	1934.97	2408.04	2465.64	2575.37	2288.93
ENSMUSG00000031373	Car5b	56078	carbonic anhydrase 5b, mitochondrial	chrX:163976821-164028010	-	1.01306	0.213585	4.7431	2.10472e-06	2.6602e-05	Yes	OK	586.954	357.581	758.984	360.842	403.17	308.73	894.69	590.01	572.398	978.839
ENSMUSG00000034893	Cog3	338337	component of oligomeric golgi complex 3	chr14:75702350-75754493	-	0.420408	0.0886719	4.74116	2.12493e-06	2.68383e-05	Yes	OK	2466.8	2062.27	2770.2	1952.18	2117.75	2116.86	3035.38	2680.19	2550.08	2815.16
ENSMUSG00000035614	Fam179b	328108	family with sequence similarity 179, member B	chr12:64965741-65022573	+	0.577805	0.122046	4.73433	2.19782e-06	2.77192e-05	Yes	OK	1720.15	1334.66	2009.27	1179.87	1587.21	1236.89	1960.21	2110.29	2080.53	1886.06
ENSMUSG00000021846	Peli2	93834	pellino 2	chr14:48120868-48260883	+	0.830776	0.1755	4.73377	2.20393e-06	2.77764e-05	Yes	OK	2700.52	1833.75	3350.6	1343.42	1959.36	2198.47	2982.3	3064.86	3973.07	3382.17
ENSMUSG00000063704	Mapk15	332110	mitogen-activated protein kinase 15	chr15:75993768-75999153	+	-1.22345	0.258561	-4.73177	2.22569e-06	2.80307e-05	Yes	OK	490.261	752.9	293.282	972.196	704.44	582.064	278.927	248.91	200.634	444.656
ENSMUSG00000020817	Rabep1	54189	rabaptin, RAB GTPase binding effector protein 1	chr11:70844760-70943105	+	0.431118	0.0911364	4.73047	2.23997e-06	2.81905e-05	Yes	OK	2645.1	2201.6	2977.74	2392.2	2096.71	2115.88	3109.7	2990.28	2704.35	3106.62
ENSMUSG00000022505	Emp2	13731	epithelial membrane protein 2	chr16:10281748-10313968	-	-0.346337	0.0732202	-4.73008	2.24428e-06	2.82246e-05	Yes	OK	4321.2	4926.02	3867.59	4937.56	5003.08	4837.42	3680.1	4126.71	3669.59	3993.94
ENSMUSG00000016018	Skiv2l2	72198	superkiller viralicidic activity 2-like 2 (S. cerevisiae)	chr13:112867779-112927380	-	0.437518	0.09255	4.72736	2.27456e-06	2.85443e-05	Yes	OK	1844.47	1530.23	2080.14	1426.49	1709.04	1455.16	2140.69	2149.68	2047.65	1982.55
ENSMUSG00000030782	Tgfb1i1	21804	transforming growth factor beta 1 induced transcript 1	chr7:128246811-128255699	+	0.766669	0.16223	4.72582	2.29184e-06	2.87408e-05	Yes	OK	6313.17	4442.47	7716.19	3973.15	3868.88	5485.36	7538.75	7525.97	9259.53	6540.52
ENSMUSG00000013523	Bcas1	76960	breast carcinoma amplified sequence 1	chr2:170346990-170427845	-	-1.78369	0.377455	-4.72557	2.29472e-06	2.87565e-05	Yes	OK	20.7001	38.7978	7.12681	45.4297	36.5511	34.4126	3.86058	3.35233	14.331	6.96329
ENSMUSG00000025026	Add3	27360	adducin 3 (gamma)	chr19:53140442-53247326	+	0.743586	0.157362	4.72531	2.29767e-06	2.8773e-05	Yes	OK	4893.99	3486.54	5949.58	2656.99	3876.64	3925.98	6570.71	5186.89	5646.42	6394.29
ENSMUSG00000035910	Dcdc2a	195208	doublecortin domain containing 2a	chr13:25056003-25121521	+	-1.88697	0.399543	-4.72283	2.32584e-06	2.91052e-05	Yes	OK	220.868	430.959	63.3003	803.457	383.233	106.187	32.815	70.3989	106.218	43.7692
ENSMUSG00000059834	Sclt1	67161	sodium channel and clathrin linker 1	chr3:41626704-41742514	-	-0.474059	0.10039	-4.72217	2.33347e-06	2.91799e-05	Yes	OK	695.029	829.377	594.269	777.497	882.765	827.868	542.412	621.019	629.722	583.921
ENSMUSG00000026341	Actr3	74117	ARP3 actin-related protein 3	chr1:125392904-125435727	-	0.484139	0.102566	4.72028	2.3552e-06	2.94309e-05	Yes	OK	2835.23	2302.19	3235.01	2608.96	2065.69	2231.9	3355.81	3089.17	3103.93	3391.12
ENSMUSG00000033029	1700088E04Rik	27660	RIKEN cDNA 1700088E04 gene	chr15:79134654-79141251	-	0.92758	0.196557	4.71914	2.36842e-06	2.95751e-05	Yes	OK	184.426	118.336	233.993	106.435	138.451	110.12	285.683	244.72	211.593	193.977
ENSMUSG00000052760	A630001G21Rik	319997	RIKEN cDNA A630001G21 gene	chr1:85717082-85736606	-	-1.48545	0.314798	-4.71874	2.37312e-06	2.96129e-05	Yes	OK	136.151	228.351	67.0006	220.659	142.882	321.512	34.7453	77.9416	87.6722	67.6434
ENSMUSG00000022321	Cdh10	320873	cadherin 10	chr15:18818946-19014236	+	-1.22027	0.258666	-4.71755	2.38703e-06	2.97654e-05	Yes	OK	37.2481	57.2201	22.269	53.2177	65.349	53.0937	20.2681	22.6282	25.29	20.8899
ENSMUSG00000055013	Agap1	347722	ArfGAP with GTPase domain, ankyrin repeat and PH domain 1	chr1:89454810-89895282	+	0.645091	0.136804	4.71544	2.41194e-06	3.00548e-05	Yes	OK	3031.29	2273.3	3599.78	1849.64	2443.39	2526.87	3983.16	3775.56	3169.69	3470.7
ENSMUSG00000043760	Pkhd1	241035	polycystic kidney and hepatic disease 1	chr1:20057778-20618057	-	-1.40071	0.297271	-4.7119	2.45418e-06	3.05596e-05	Yes	OK	121.551	198.114	64.1294	146.673	317.884	129.785	66.5951	72.9131	57.3241	59.6853
ENSMUSG00000029502	Golga3	269682	golgi autoantigen, golgin subfamily a, 3	chr5:110176700-110223155	+	0.466494	0.0990377	4.71027	2.47394e-06	3.07622e-05	Yes	OK	2174.77	1780.29	2470.63	1679.6	2011.42	1649.84	2481.39	2526.82	2569.47	2304.85
ENSMUSG00000025572	Tmc6	217353	transmembrane channel-like gene family 6	chr11:117775356-117780621	-	-0.599357	0.127281	-4.70893	2.49016e-06	3.09422e-05	Yes	OK	759.335	946.809	618.729	898.21	1001.28	940.938	540.482	736.674	601.903	595.859
ENSMUSG00000074794	Arrdc3	105171	arrestin domain containing 3	chr13:80883421-80896043	+	-1.25233	0.265995	-4.70812	2.50018e-06	3.10447e-05	Yes	OK	2092.86	3246.51	1227.61	1921.03	4175.69	3642.82	950.669	1161.58	1829.31	968.892
ENSMUSG00000048924	Ccdc125	76041	coiled-coil domain containing 125	chr13:100669480-100697240	+	-0.706801	0.150275	-4.70338	2.55888e-06	3.1729e-05	Yes	OK	395.117	511.329	307.959	551.646	534.976	447.363	259.624	289.138	338.887	344.185
ENSMUSG00000048327	Ckap2l	70466	cytoskeleton associated protein 2-like	chr2:129268209-129297212	-	-1.72012	0.365747	-4.70305	2.56309e-06	3.17589e-05	Yes	OK	122.591	223.838	46.6555	286.856	255.858	128.801	20.2681	75.4274	64.0681	26.8584
ENSMUSG00000034205	Loxl2	94352	lysyl oxidase-like 2	chr14:69609475-69695834	+	0.860776	0.183034	4.70282	2.56593e-06	3.17718e-05	Yes	OK	714.419	476.283	893.021	369.928	455.228	603.695	1040.43	911.833	738.469	881.353
ENSMUSG00000052525	Spdya	70891	speedy/RINGO cell cycle regulator family, member A	chr17:71552060-71589533	+	-0.993282	0.211299	-4.70084	2.59096e-06	3.20592e-05	Yes	OK	111.683	159.237	76.0171	157.057	184.971	135.684	61.7693	77.1035	93.5732	71.6224
ENSMUSG00000035181	Heatr5a	320487	HEAT repeat containing 5A	chr12:51875872-51971321	-	0.67515	0.143692	4.6986	2.61948e-06	3.23895e-05	Yes	OK	1316.46	972.046	1574.77	809.947	1200.65	905.542	1729.54	1516.09	1505.6	1547.84
ENSMUSG00000022422	Dscc1	72107	DNA replication and sister chromatid cohesion 1	chr15:55076100-55090478	-	-1.80443	0.384162	-4.69706	2.63933e-06	3.2612e-05	Yes	OK	47.184	89.279	15.6128	123.309	87.5012	57.0266	6.75602	27.6567	21.075	6.96329
ENSMUSG00000047787	Flrt1	396184	fibronectin leucine rich transmembrane protein 1	chr19:7092010-7105729	-	1.46659	0.31229	4.69625	2.64985e-06	3.27191e-05	Yes	OK	165.419	70.3661	236.709	48.0257	77.5327	85.5398	235.496	270.7	326.242	114.397
ENSMUSG00000039217	Il18	16173	interleukin 18	chr9:50565367-50581837	+	-0.932856	0.198752	-4.69356	2.68492e-06	3.31291e-05	Yes	OK	116.28	162.22	81.8251	138.885	155.065	192.71	68.5254	87.9986	90.2012	80.5752
ENSMUSG00000060034	Ctf2	244218	cardiotrophin 2	chr7:127718959-127725616	-	1.59891	0.340824	4.6913	2.71475e-06	3.34504e-05	Yes	OK	37.097	13.6382	54.6911	15.5759	15.5065	9.83216	82.0374	50.2849	33.7201	52.722
ENSMUSG00000014791	Elmo3	234683	engulfment and cell motility 3	chr8:105305600-105310623	+	-0.597854	0.127479	-4.68982	2.7344e-06	3.3669e-05	Yes	OK	1209.05	1506.53	985.931	1618.6	1562.84	1338.16	981.553	936.137	869.135	1156.9
ENSMUSG00000022507	1810013L24Rik	69053	RIKEN cDNA 1810013L24 gene	chr16:8830099-8858924	+	0.300376	0.064076	4.68781	2.76142e-06	3.3978e-05	Yes	OK	1847.49	1629.89	2010.7	1578.36	1609.36	1701.95	1991.1	1995.47	2057.77	1998.46
ENSMUSG00000022095	Fam160b2	239170	family with sequence similarity 160, member B2	chr14:70583294-70599835	-	0.313674	0.0669537	4.68494	2.80039e-06	3.44335e-05	Yes	OK	1662.55	1458.89	1815.29	1456.35	1489.74	1430.58	1809.65	1899.93	1750.07	1801.5
ENSMUSG00000030609	Aen	68048	apoptosis enhancing nuclease	chr7:78895926-78908833	+	1.11438	0.23789	4.68443	2.80742e-06	3.44959e-05	Yes	OK	880.929	501.779	1165.29	745.047	378.803	381.488	1357	1133.09	897.797	1273.29
ENSMUSG00000031563	Wwc2	52357	WW, C2 and coiled-coil domain containing 2	chr8:47827605-47990551	-	0.618178	0.132019	4.68249	2.83404e-06	3.47872e-05	Yes	OK	1517.9	1153.55	1791.16	918.978	1322.49	1219.19	1877.21	1847.13	1738.27	1702.03
ENSMUSG00000025170	Rab40b	217371	Rab40B, member RAS oncogene family	chr11:121356120-121388251	-	1.32806	0.283626	4.68242	2.83507e-06	3.47872e-05	Yes	OK	422.743	204.215	586.639	170.037	211.554	231.056	741.232	505.363	294.208	805.752
ENSMUSG00000020598	Nrcam	319504	neuronal cell adhesion molecule	chr12:44328884-44601846	+	1.05533	0.225597	4.67795	2.89757e-06	3.55294e-05	Yes	OK	88.968	52.6483	116.208	57.1116	39.874	60.9594	113.887	134.931	98.6312	117.381
ENSMUSG00000050530	Fam171a1	269233	family with sequence similarity 171, member A1	chr2:3114223-3227801	+	-0.465483	0.0995705	-4.67491	2.94085e-06	3.60351e-05	Yes	OK	3272.36	3893.03	2806.86	3807.01	4355.12	3516.97	2699.51	2743.04	2749.87	3035
ENSMUSG00000030643	Rab30	75985	RAB30, member RAS oncogene family	chr7:92741713-92837117	+	0.613357	0.131295	4.6716	2.98862e-06	3.6595e-05	Yes	OK	811.883	618.574	956.865	558.136	628.015	669.57	931.366	930.271	1126.25	839.574
ENSMUSG00000033184	Tmed7	66676	transmembrane emp24 protein transport domain containing 7	chr18:46585927-46597535	-	0.312193	0.0668434	4.67051	3.00447e-06	3.67585e-05	Yes	OK	4086.36	3587.81	4460.27	3669.42	3625.21	3468.79	4480.21	4291.82	4343.99	4725.09
ENSMUSG00000025815	Dhtkd1	209692	dehydrogenase E1 and transketolase domain containing 1	chr2:5898059-5942792	-	1.02697	0.21996	4.66892	3.02793e-06	3.69995e-05	Yes	OK	637.811	384.251	827.982	258.3	435.291	459.162	680.428	837.244	1068.08	726.171
ENSMUSG00000060279	Ap2a1	11771	adaptor-related protein complex 2, alpha 1 subunit	chr7:44900372-44929490	-	0.443566	0.0950368	4.66731	3.05165e-06	3.72635e-05	Yes	OK	2096.84	1735.22	2368.05	1909.35	1607.14	1689.17	2490.08	2378.48	2166.51	2437.15
ENSMUSG00000071103	1700029J07Rik	69479	RIKEN cDNA 1700029J07 gene	chr8:45953605-45975252	-	-0.685856	0.147064	-4.66366	3.10636e-06	3.79053e-05	Yes	OK	631.355	810.728	496.826	643.804	935.931	852.449	466.165	533.858	516.76	470.519
ENSMUSG00000037242	Clic4	29876	chloride intracellular channel 4 (mitochondrial)	chr4:135213969-135272760	-	0.864058	0.185341	4.66199	3.13164e-06	3.81874e-05	Yes	OK	7923	5276.4	9907.94	4097.76	5171.43	6560.02	8949.8	10693.1	11962.2	8026.68
ENSMUSG00000098098	Bvht	545261	braveheart long non-coding RNA	chr18:61639652-61647485	+	0.95125	0.204068	4.66143	3.14018e-06	3.82396e-05	Yes	OK	1739.69	1099.9	2219.53	1060.46	800.802	1438.45	2185.09	2340.76	2651.24	1701.03
ENSMUSG00000024370	Cdc23	52563	CDC23 cell division cycle 23	chr18:34631682-34651736	-	0.336818	0.0722565	4.66143	3.14025e-06	3.82396e-05	Yes	OK	2297.95	1995.17	2525.03	1892.47	2117.75	1975.28	2639.67	2518.44	2464.09	2477.94
ENSMUSG00000026840	Lamc3	23928	laminin gamma 3	chr2:31887280-31946535	+	0.728615	0.156362	4.6598	3.16523e-06	3.85172e-05	Yes	OK	1528.09	1097.1	1851.32	1050.08	1089.89	1151.35	1920.64	2331.54	1476.94	1676.16
ENSMUSG00000017801	Mlx	21428	MAX-like protein X	chr11:101087289-101092207	+	0.676778	0.145257	4.65917	3.17482e-06	3.85956e-05	Yes	OK	861.757	636.185	1030.94	739.855	565.989	602.712	1064.56	1039.22	853.118	1166.85
ENSMUSG00000002249	Tead3	21678	TEA domain family member 3	chr17:28331672-28350600	-	0.549847	0.118016	4.65909	3.17604e-06	3.85956e-05	Yes	OK	2704.21	2126.69	3137.35	2050.83	1936.1	2393.15	3027.66	3095.04	3588.66	2838.04
ENSMUSG00000062861	Zfp28	22690	zinc finger protein 28	chr7:6383317-6396637	+	-0.835869	0.179425	-4.65859	3.18388e-06	3.86643e-05	Yes	OK	296.183	400.29	218.103	334.882	470.734	395.253	211.367	201.978	268.075	190.993
ENSMUSG00000029722	Agfg2	231801	ArfGAP with FG repeats 2	chr5:137650480-137684753	-	0.900875	0.193454	4.65679	3.21178e-06	3.89762e-05	Yes	OK	1519.95	991.021	1916.65	1235.69	937.038	800.338	2086.65	1733.15	1469.35	2377.47
ENSMUSG00000028577	Plaa	18786	phospholipase A2, activating protein	chr4:94565138-94603247	-	0.519174	0.111491	4.65663	3.21422e-06	3.8979e-05	Yes	OK	1945.93	1554.06	2239.83	1797.72	1438.79	1425.66	2347.23	2134.59	2115.93	2361.55
ENSMUSG00000021929	Kpna3	16648	karyopherin (importin) alpha 3	chr14:61365185-61439947	-	0.521182	0.111962	4.65498	3.24015e-06	3.92665e-05	Yes	OK	2079.77	1659.46	2395.01	1932.71	1572.81	1472.86	2509.38	2260.31	2372.21	2438.15
ENSMUSG00000074476	Spc24	67629	SPC24, NDC80 kinetochore complex component, homolog (S. cerevisiae)	chr9:21755441-21760286	-	-1.80003	0.387031	-4.65086	3.30553e-06	3.99867e-05	Yes	OK	90.9878	172.212	30.0694	336.18	118.514	61.9426	23.1635	40.2279	21.075	35.8112
ENSMUSG00000033467	Crlf2	57914	cytokine receptor-like factor 2	chr5:109554708-109558993	-	-0.857293	0.184332	-4.65081	3.30637e-06	3.99867e-05	Yes	OK	399.114	543.267	290.999	642.506	474.057	513.239	289.544	238.015	266.388	370.049
ENSMUSG00000032038	St3gal4	20443	ST3 beta-galactoside alpha-2,3-sialyltransferase 4	chr9:35046578-35116810	-	0.683617	0.146999	4.65048	3.31171e-06	4.00238e-05	Yes	OK	1388.83	1020.9	1664.78	1037.1	964.728	1060.89	1681.28	1643.48	1310.02	2024.33
ENSMUSG00000037720	Tmem33	67878	transmembrane protein 33	chr5:67260564-67291461	+	0.360082	0.0774346	4.65014	3.31711e-06	4.00617e-05	Yes	OK	1992.3	1712.71	2201.99	1743.2	1741.16	1653.77	2076.99	2353.33	2123.52	2254.12
ENSMUSG00000025766	D3Ertd751e	73852	DNA segment, Chr 3, ERATO Doi 751, expressed	chr3:41742617-41758939	+	-0.745732	0.160378	-4.64982	3.32218e-06	4.00822e-05	Yes	OK	498.259	653.108	382.122	562.03	745.422	651.872	389.919	458.431	322.027	358.112
ENSMUSG00000034317	Trim59	66949	tripartite motif-containing 59	chr3:69035293-69044742	-	-0.609276	0.131034	-4.64975	3.32335e-06	4.00822e-05	Yes	OK	430.457	539.058	349.006	597.076	556.02	464.078	320.428	377.975	346.474	351.149
ENSMUSG00000051705	Senp8	71599	SUMO/sentrin specific peptidase 8	chr9:59734258-59750649	-	-0.667574	0.143634	-4.64773	3.35601e-06	4.04185e-05	Yes	OK	237.478	303.088	188.27	305.028	311.238	292.998	216.193	193.597	165.228	178.061
ENSMUSG00000037013	Ss18	268996	synovial sarcoma translocation, Chromosome 18	chr18:14625628-14682914	-	0.27573	0.0593273	4.64761	3.3581e-06	4.04185e-05	Yes	OK	2596.58	2316.81	2806.4	2379.22	2278.35	2292.86	2808.57	2896.41	2731.33	2789.29
ENSMUSG00000038576	Susd4	96935	sushi domain containing 4	chr1:182764905-182895654	+	-0.832194	0.179179	-4.64449	3.4092e-06	4.09777e-05	Yes	OK	354.107	477.935	261.236	460.787	548.267	424.749	232.6	283.272	210.75	318.322
ENSMUSG00000027360	Hdc	15186	histidine decarboxylase	chr2:126593659-126618678	-	1.8829	0.405469	4.64376	3.42121e-06	4.10941e-05	Yes	OK	10728.6	2230.41	17102.3	3779.75	2137.69	773.791	23672.1	12311.4	8517.69	23908
ENSMUSG00000019853	Hebp2	56016	heme binding protein 2	chr10:18540122-18546076	-	-1.02944	0.221689	-4.64361	3.42368e-06	4.10958e-05	Yes	OK	531.647	766.609	355.426	748.941	992.419	558.467	354.209	379.651	257.115	430.729
ENSMUSG00000057337	Chst3	53374	carbohydrate (chondroitin 6/keratan) sulfotransferase 3	chr10:60181527-60219260	-	0.926007	0.199447	4.64286	3.43613e-06	4.12172e-05	Yes	OK	104.871	67.4381	132.946	75.2835	54.2729	72.758	123.539	150.017	134.88	123.35
ENSMUSG00000026222	Sp100	20684	nuclear antigen Sp100	chr1:85649987-85709997	+	-0.918873	0.197965	-4.64159	3.45733e-06	4.14434e-05	Yes	OK	1963.41	2728.89	1389.31	2390.9	3796.89	1998.88	1304.88	1328.36	1567.14	1356.85
ENSMUSG00000034312	Iqsec1	232227	IQ motif and Sec7 domain 1	chr6:90659597-90716529	-	0.332936	0.0717359	4.64114	3.46501e-06	4.15072e-05	Yes	OK	2240.68	1949.14	2459.33	1908.05	2010.31	1929.07	2601.07	2399.43	2507.09	2329.72
ENSMUSG00000039988	Ankrd13c	433667	ankyrin repeat domain 13c	chr3:157947465-158006837	+	0.632198	0.136233	4.64058	3.47434e-06	4.15908e-05	Yes	OK	2395.86	1809.17	2835.87	2139.09	1685.78	1602.64	2990.99	2678.51	2492.76	3181.23
ENSMUSG00000027808	Serp1	28146	stress-associated endoplasmic reticulum protein 1	chr3:58521970-58525884	-	0.794859	0.171323	4.63953	3.49196e-06	4.17639e-05	Yes	OK	5135.09	3556.31	6319.18	4285.97	3142.29	3240.68	6769.53	5876.63	4956.01	7674.54
ENSMUSG00000030256	Bhlhe41	79362	basic helix-loop-helix family, member e41	chr6:145858242-145865420	-	1.17549	0.253369	4.63944	3.49354e-06	4.17639e-05	Yes	OK	667.287	362.726	895.707	258.3	306.808	523.071	797.211	934.461	1199.59	651.565
ENSMUSG00000020255	D10Wsu102e	28109	DNA segment, Chr 10, Wayne State University 102, expressed	chr10:83360220-83368835	+	0.722848	0.155856	4.63792	3.51933e-06	4.20439e-05	Yes	OK	2324.87	1674.12	2812.93	1665.32	1806.51	1550.53	3466.8	2385.18	2341.86	3057.88
ENSMUSG00000020170	Frs2	327826	fibroblast growth factor receptor substrate 2	chr10:117070126-117148474	-	0.764527	0.164898	4.63637	3.54585e-06	4.23321e-05	Yes	OK	3184.35	2241.93	3891.16	1761.37	2680.42	2284.01	3825.84	4095.71	4462.85	3180.23
ENSMUSG00000037773	Pced1a	319513	PC-esterase domain containing 1A	chr2:130417683-130424641	-	-0.445343	0.0960656	-4.63582	3.55517e-06	4.24146e-05	Yes	OK	1143.84	1351.73	987.914	1405.72	1424.39	1225.09	1021.12	1038.38	982.94	909.207
ENSMUSG00000047259	Mc4r	17202	melanocortin 4 receptor	chr18:66857704-66860487	-	1.98585	0.428476	4.63468	3.57496e-06	4.26219e-05	Yes	OK	50.7164	2.44056	86.9233	1.29799	1.10761	4.91608	182.413	108.951	7.58701	48.743
ENSMUSG00000011960	Ccnt1	12455	cyclin T1	chr15:98543210-98567636	-	0.357694	0.0771837	4.63432	3.58107e-06	4.26572e-05	Yes	OK	2287.51	1967.84	2527.27	1848.34	2113.32	1941.85	2456.3	2651.69	2495.28	2505.79
ENSMUSG00000041220	Elovl6	170439	ELOVL family member 6, elongation of long chain fatty acids (yeast)	chr3:129532385-129638493	+	-0.533153	0.115047	-4.63423	3.58275e-06	4.26572e-05	Yes	OK	807.623	984.345	675.082	1004.65	1021.22	927.173	677.532	780.254	612.862	629.68
ENSMUSG00000022799	Arhgap31	12549	Rho GTPase activating protein 31	chr16:38598342-38713035	-	0.590906	0.127531	4.63343	3.59648e-06	4.27918e-05	Yes	OK	3025.33	2331.47	3545.73	2013.19	2733.58	2247.63	3756.35	3737.01	3565.05	3124.53
ENSMUSG00000057229	Atp5sl	66349	ATP5S-like	chr7:25619413-25625550	+	-0.5388	0.116367	-4.63018	3.65356e-06	4.34417e-05	Yes	OK	982.631	1199.29	820.134	1040.99	1212.83	1344.06	755.709	857.358	871.664	795.804
ENSMUSG00000089911	Mfsd14a	15247	major facilitator superfamily domain containing 14A	chr3:116631166-116662677	-	0.374214	0.0808419	4.62896	3.6751e-06	4.36684e-05	Yes	OK	1817.69	1551.89	2017.04	1493.99	1651.45	1510.22	2105.95	1915.02	1942.28	2104.9
ENSMUSG00000022865	Cxadr	13052	coxsackie virus and adenovirus receptor	chr16:78301670-78340759	+	-0.614566	0.13277	-4.62878	3.67822e-06	4.36761e-05	Yes	OK	1327.79	1664.51	1075.25	1531.63	1917.27	1544.63	970.937	1259.64	1064.71	1005.7
ENSMUSG00000021973	Micu2	68514	mitochondrial calcium uptake 2	chr14:57916279-57999262	-	-0.443321	0.0958071	-4.62723	3.7059e-06	4.39456e-05	Yes	OK	2041.85	2409.98	1765.75	2490.85	2363.64	2375.45	1718.92	1698.79	1632.89	2012.39
ENSMUSG00000027680	Fxr1	14359	fragile X mental retardation gene 1, autosomal homolog	chr3:34020078-34069344	+	0.501414	0.108433	4.62419	3.76067e-06	4.45159e-05	Yes	OK	4013.3	3230.6	4600.32	3165.8	3391.5	3134.49	4855.65	4182.87	4149.25	5213.51
ENSMUSG00000074345	Tnfaip8l3	244882	tumor necrosis factor, alpha-induced protein 8-like 3	chr9:54025605-54068411	-	1.10281	0.238489	4.62414	3.76155e-06	4.45159e-05	Yes	OK	399.332	228.306	527.602	160.951	209.338	314.629	471.956	522.125	689.575	426.75
ENSMUSG00000025001	Hells	15201	helicase, lymphoid specific	chr19:38930989-38968277	+	-1.14773	0.248226	-4.62372	3.76911e-06	4.45566e-05	Yes	OK	368.953	553.904	230.24	790.477	534.976	336.26	238.391	254.777	231.825	195.967
ENSMUSG00000062444	Ap3b2	11775	adaptor-related protein complex 3, beta 2 subunit	chr7:81460398-81493925	-	-1.50841	0.326236	-4.62367	3.77004e-06	4.45566e-05	Yes	OK	740.118	1255.06	353.913	1882.09	991.311	891.777	526.005	232.149	177.03	480.467
ENSMUSG00000059851	Kmt5c	232811	lysine methyltransferase 5C	chr7:4740126-4747514	+	-0.443192	0.095887	-4.62202	3.8002e-06	4.4883e-05	Yes	OK	1937.78	2287.09	1675.79	2418.16	2162.06	2281.06	1676.46	1554.64	1594.96	1877.1
ENSMUSG00000063179	Pstk	214580	phosphoseryl-tRNA kinase	chr7:131371145-131387838	+	-0.548283	0.118742	-4.61745	3.88493e-06	4.58224e-05	Yes	OK	637.596	781.256	529.85	803.457	714.409	825.902	463.27	554.81	585.043	516.278
ENSMUSG00000038286	Bphl	68021	biphenyl hydrolase-like (serine hydrolase, breast epithelial mucin-associated antigen)	chr13:34037640-34074074	+	-0.485851	0.105248	-4.61627	3.907e-06	4.60456e-05	Yes	OK	849.955	1018.96	723.203	1129.25	932.608	995.015	665.951	747.569	712.336	766.956
ENSMUSG00000055409	Nell1	338352	NEL-like 1	chr7:49975349-50863289	+	1.50855	0.326799	4.61616	3.90906e-06	4.60456e-05	Yes	OK	201.128	80.9975	291.225	37.6418	77.5327	127.818	250.938	256.453	436.675	220.836
ENSMUSG00000026761	Orc4	26428	origin recognition complex, subunit 4	chr2:48902753-48949267	-	0.311006	0.0673896	4.61504	3.9302e-06	4.62637e-05	Yes	OK	1564.59	1375.11	1706.71	1431.68	1371.22	1322.43	1663.91	1698.79	1755.13	1708.99
ENSMUSG00000024663	Rab3il1	74760	RAB3A interacting protein (rabin3)-like 1	chr19:10018227-10035586	+	-0.609104	0.132099	-4.61098	4.00784e-06	4.71462e-05	Yes	OK	731.155	914.597	593.574	822.927	933.715	987.149	518.283	553.972	691.261	610.78
ENSMUSG00000038025	Phf2	18676	PHD finger protein 2	chr13:48801749-48870885	-	0.538186	0.116767	4.60905	4.04516e-06	4.75535e-05	Yes	OK	3636.03	2875.14	4206.69	2441.52	3076.94	3106.96	4467.66	4296.01	4317.85	3745.25
ENSMUSG00000030324	Rho	212541	rhodopsin	chr6:115931926-115938830	+	1.05483	0.228961	4.60703	4.08466e-06	4.7986e-05	Yes	OK	105.334	62.3757	137.552	73.9855	53.1653	59.9762	165.04	132.417	104.532	148.219
ENSMUSG00000006221	Hspb7	29818	heat shock protein family, member 7 (cardiovascular)	chr4:141420778-141425310	+	0.957464	0.207839	4.60675	4.09007e-06	4.80175e-05	Yes	OK	2588.19	1628.43	3308	1218.81	1322.49	2343.99	2984.23	3356.52	3699.09	3192.17
ENSMUSG00000091243	Vgll3	73569	vestigial like family member 3	chr16:65815632-65863066	+	0.715385	0.155306	4.60629	4.09923e-06	4.80931e-05	Yes	OK	456.459	330.018	551.29	367.332	256.966	365.757	613.833	536.372	538.678	516.278
ENSMUSG00000038425	Poli	26447	polymerase (DNA directed), iota	chr18:70508679-70530321	-	-0.737298	0.160134	-4.60426	4.1394e-06	4.85322e-05	Yes	OK	483.189	632.05	371.543	610.056	674.535	611.561	312.707	384.68	464.494	324.29
ENSMUSG00000032531	Amotl2	56332	angiomotin-like 2	chr9:102717803-102733417	+	0.828982	0.180076	4.60352	4.15414e-06	4.86726e-05	Yes	OK	2025.97	1375.31	2513.96	1114.97	1263.78	1747.18	2591.42	2804.22	1946.49	2713.69
ENSMUSG00000034377	Tulp4	68842	tubby like protein 4	chr17:6106829-6240637	+	0.76026	0.165156	4.60328	4.15895e-06	4.86967e-05	Yes	OK	1146.3	808.727	1399.48	703.511	876.12	846.549	1408.15	1534.53	1617.72	1037.53
ENSMUSG00000022208	Jph4	319984	junctophilin 4	chr14:55106825-55116935	-	0.869718	0.188943	4.60307	4.163e-06	4.87118e-05	Yes	OK	390.684	258.837	489.569	251.81	207.123	317.579	579.088	405.632	449.32	524.236
ENSMUSG00000069729	Arid1b	239985	AT rich interactive domain 1B (SWI-like)	chr17:4995073-5347656	+	0.673126	0.146256	4.60239	4.17675e-06	4.88177e-05	Yes	OK	3636.4	2687.43	4348.13	2240.33	3347.2	2474.76	4603.75	4610.29	4196.46	3982.01
ENSMUSG00000019789	Hey2	15214	hairy/enhancer-of-split related with YRPW motif 2	chr10:30832358-30842783	-	1.02401	0.222498	4.60235	4.17758e-06	4.88177e-05	Yes	OK	425.041	256.138	551.718	240.128	221.522	306.764	596.46	436.641	425.716	748.056
ENSMUSG00000020687	Cdc27	217232	cell division cycle 27	chr11:104502525-104550620	-	0.438076	0.0952238	4.60049	4.21499e-06	4.92223e-05	Yes	OK	2012.99	1669.66	2270.48	1586.15	1840.85	1582	2246.86	2324.84	2420.26	2089.98
ENSMUSG00000073565	Prr16	71373	proline rich 16	chr18:51117897-51304641	+	-1.16934	0.254216	-4.59979	4.2291e-06	4.93544e-05	Yes	OK	270.709	409.193	166.846	285.558	622.477	319.545	178.552	170.969	151.74	166.124
ENSMUSG00000038982	Bloc1s5	17828	biogenesis of lysosomal organelles complex-1, subunit 5, muted	chr13:38602705-38635109	-	-0.672134	0.146133	-4.59946	4.23585e-06	4.94006e-05	Yes	OK	456.524	583.501	361.292	511.409	544.944	694.151	326.219	368.756	397.054	353.138
ENSMUSG00000087259	2610035D17Rik	72386	RIKEN cDNA 2610035D17 gene	chr11:113043905-113201838	-	-1.21085	0.263553	-4.59434	4.34126e-06	5.05964e-05	Yes	OK	288.565	442.626	173.02	581.5	359.973	386.404	104.236	227.12	156.798	203.925
ENSMUSG00000001249	Hpn	15451	hepsin	chr7:31098724-31110997	-	-1.05937	0.2306	-4.59397	4.349e-06	5.06533e-05	Yes	OK	1110.36	1618.37	729.345	2270.19	1322.49	1262.45	709.382	882.5	516.76	808.736
ENSMUSG00000029730	Mcm7	17220	minichromosome maintenance complex component 7	chr5:138164588-138171862	-	-0.815722	0.177694	-4.59059	4.4199e-06	5.14451e-05	Yes	OK	1347.4	1809.74	1000.65	1952.18	1658.09	1818.95	764.396	1049.28	1312.55	876.38
ENSMUSG00000037628	Cdkn3	72391	cyclin-dependent kinase inhibitor 3	chr14:46760540-46771525	+	-1.61683	0.352301	-4.58935	4.44633e-06	5.17186e-05	Yes	OK	20.1194	35.7407	8.40337	41.5357	42.0892	23.5972	5.79088	10.8951	10.959	5.96853
ENSMUSG00000022550	Adck5	268822	aarF domain containing kinase 5	chr15:76576358-76595811	+	-0.549075	0.119675	-4.58805	4.47397e-06	5.20059e-05	Yes	OK	1024.16	1254.97	851.046	1381.06	1037.83	1346.02	847.398	847.301	826.142	883.343
ENSMUSG00000051391	Ywhag	22628	tyrosine 3-monooxygenase/tryptophan 5-monooxygenase activation protein, gamma polypeptide	chr5:135908378-135934641	-	0.507853	0.1107	4.58768	4.48207e-06	5.20657e-05	Yes	OK	4125.96	3311.63	4736.7	3730.43	3006.05	3198.4	5239.78	4650.52	4286.66	4769.85
ENSMUSG00000031706	Rfx1	19724	regulatory factor X, 1 (influences HLA class II expression)	chr8:84066835-84096992	+	-0.517741	0.112871	-4.58702	4.49618e-06	5.21953e-05	Yes	OK	1287.62	1561.24	1082.41	1784.74	1431.03	1467.94	1060.7	1186.72	1076.51	1005.7
ENSMUSG00000036822	Topors	106021	topoisomerase I binding, arginine/serine-rich	chr4:40259605-40269841	-	0.406058	0.0885419	4.58605	4.51704e-06	5.2403e-05	Yes	OK	1632.53	1374.03	1826.41	1373.28	1450.97	1297.85	1845.36	1726.45	1743.33	1990.51
ENSMUSG00000036167	Pphln1	223828	periphilin 1	chr15:93398349-93491912	+	0.395639	0.0862795	4.58555	4.52785e-06	5.24939e-05	Yes	OK	1018.78	862.129	1136.27	874.846	917.101	794.439	1154.31	1159.91	1151.54	1079.31
ENSMUSG00000031399	Fam3a	66294	family with sequence similarity 3, member A	chrX:74384719-74393274	-	-0.331666	0.0723396	-4.58484	4.54333e-06	5.26388e-05	Yes	OK	1371.22	1555.49	1233.01	1597.83	1567.27	1501.37	1180.37	1298.19	1229.94	1223.55
ENSMUSG00000030790	Adm	11535	adrenomedullin	chr7:110627668-110629819	+	0.973151	0.212267	4.58456	4.54934e-06	5.26739e-05	Yes	OK	655.525	407.884	841.256	303.73	364.404	555.517	1030.78	869.929	729.196	735.124
ENSMUSG00000008575	Nfib	18028	nuclear factor I/B	chr4:82290172-82505779	-	-0.729844	0.159222	-4.58383	4.56543e-06	5.28256e-05	Yes	OK	4367.58	5696.74	3370.71	5606.03	5456.09	6028.1	2625.2	3757.96	4127.34	2972.33
ENSMUSG00000022144	Gdnf	14573	glial cell line derived neurotrophic factor	chr15:7815549-7837580	+	1.23851	0.270213	4.58347	4.57322e-06	5.2881e-05	Yes	OK	196.823	101.501	268.315	83.0715	63.1338	158.298	309.812	248.91	263.859	250.678
ENSMUSG00000032400	Zwilch	68014	zwilch kinetochore protein	chr9:64137143-64172931	-	-1.10896	0.241992	-4.58263	4.59167e-06	5.30597e-05	Yes	OK	189.874	281.695	121.008	315.412	338.929	190.744	103.271	139.122	144.153	97.486
ENSMUSG00000037938	Chchd5	66170	coiled-coil-helix-coiled-coil-helix domain containing 5	chr2:129129699-129134111	+	-0.704997	0.153923	-4.58019	4.64548e-06	5.36464e-05	Yes	OK	530.309	685.777	413.708	634.718	655.705	766.909	325.254	420.717	477.139	431.724
ENSMUSG00000002731	Prkra	23992	protein kinase, interferon inducible double stranded RNA dependent activator	chr2:76629936-76647994	-	-0.481319	0.105091	-4.58004	4.64894e-06	5.36512e-05	Yes	OK	924.502	1105.93	788.433	1022.82	1104.29	1190.68	726.755	766.845	879.251	780.883
ENSMUSG00000028289	Epha7	13841	Eph receptor A7	chr4:28813130-28967503	+	-1.03491	0.226159	-4.57603	4.73891e-06	5.46538e-05	Yes	OK	389.62	563.254	259.394	399.781	639.091	650.889	263.485	253.939	332.143	188.009
ENSMUSG00000042757	Tmem108	81907	transmembrane protein 108	chr9:103482935-103761837	-	1.26395	0.276219	4.57588	4.74218e-06	5.46558e-05	Yes	OK	375.727	190.163	514.901	154.461	184.971	231.056	585.844	454.24	282.406	737.114
ENSMUSG00000031775	Pllp	67801	plasma membrane proteolipid	chr8:94674894-94696242	-	1.34271	0.293587	4.57347	4.79718e-06	5.52536e-05	Yes	OK	163.686	77.4881	228.335	77.8795	71.9947	82.5902	266.38	203.654	118.02	325.285
ENSMUSG00000047534	Mis18bp1	217653	MIS18 binding protein 1	chr12:65132734-65172580	-	-1.37251	0.300156	-4.57267	4.81555e-06	5.54089e-05	Yes	OK	79.2884	128.719	42.2158	141.481	165.034	79.6405	37.6407	54.4753	48.8941	27.8532
ENSMUSG00000054894	Atp5s	68055	ATP synthase, H+ transporting, mitochondrial F0 complex, subunit S	chr12:69724961-69744658	+	-0.503171	0.11004	-4.57261	4.81693e-06	5.54089e-05	Yes	OK	381.554	460.184	322.582	464.681	459.658	456.212	290.509	339.423	321.184	339.212
ENSMUSG00000021696	Elovl7	74559	ELOVL family member 7, elongation of long chain fatty acids (yeast)	chr13:108214403-108287107	+	-0.806356	0.176354	-4.57237	4.82231e-06	5.54346e-05	Yes	OK	304.943	408.106	227.571	327.094	486.241	410.984	240.321	259.805	208.221	201.935
ENSMUSG00000024908	Ppp6r3	52036	protein phosphatase 6, regulatory subunit 3	chr19:3454928-3575749	-	0.366514	0.0801881	4.57068	4.86137e-06	5.58472e-05	Yes	OK	5377.14	4607.58	5954.31	4453.41	4939.94	4429.39	6330.39	5845.62	5600.06	6041.15
ENSMUSG00000033454	Zbtb1	268564	zinc finger and BTB domain containing 1	chr12:76370265-76388747	+	0.638363	0.13967	4.57052	4.86514e-06	5.58542e-05	Yes	OK	2314	1740.64	2744.03	1438.17	2156.52	1627.22	2707.23	2655.88	2892.34	2720.66
ENSMUSG00000021294	Kif26a	668303	kinesin family member 26A	chr12:112146207-112181747	+	0.605973	0.132671	4.5675	4.93576e-06	5.66281e-05	Yes	OK	431.23	329.226	507.733	276.472	344.467	366.74	528.9	537.21	492.313	472.509
ENSMUSG00000025609	Mkln1	27418	muskelin 1, intracellular mediator containing kelch motifs	chr6:31398827-31509477	+	0.357016	0.0781715	4.56709	4.94544e-06	5.67024e-05	Yes	OK	4329.34	3725.65	4782.11	3636.97	3963.03	3576.94	5140.37	4634.59	4587.61	4765.87
ENSMUSG00000026207	Speg	11790	SPEG complex locus	chr1:75375296-75432306	+	0.622046	0.136209	4.56684	4.95131e-06	5.67328e-05	Yes	OK	3689.99	2798.7	4358.46	2527.19	2522.03	3346.87	4876.88	4166.94	4524.39	3865.62
ENSMUSG00000025813	Homer2	26557	homer scaffolding protein 2	chr7:81600480-81692965	-	0.66665	0.146028	4.56521	4.99001e-06	5.71392e-05	Yes	OK	891.221	661.419	1063.57	793.073	652.382	538.803	1163.97	1011.56	968.609	1110.15
ENSMUSG00000001741	Il16	16170	interleukin 16	chr7:83643062-83735490	-	1.07992	0.236632	4.56369	5.02619e-06	5.75161e-05	Yes	OK	615.121	356.772	808.882	258.3	366.619	445.397	1034.64	642.809	595.159	962.923
ENSMUSG00000040969	Arhgef38	77669	Rho guanine nucleotide exchange factor (GEF) 38	chr3:133159530-133234889	-	-1.58997	0.348458	-4.56288	5.04563e-06	5.77012e-05	Yes	OK	225.505	395.162	98.2619	332.286	558.236	294.965	42.4664	119.008	166.914	64.6591
ENSMUSG00000041679	Lrrc29	234684	leucine rich repeat containing 29	chr8:105312339-105326276	-	-0.953102	0.208892	-4.56266	5.05105e-06	5.77259e-05	Yes	OK	112.606	158.355	78.2948	123.309	190.509	161.247	76.2465	77.9416	89.3582	69.6329
ENSMUSG00000047230	Cldn2	12738	claudin 2	chrX:139800807-139811388	+	1.55608	0.34106	4.56247	5.05546e-06	5.77389e-05	Yes	OK	157.333	60.0048	230.329	111.627	39.874	28.5133	280.857	179.349	251.214	209.893
ENSMUSG00000020381	3010026O09Rik	68067	RIKEN cDNA 3010026O09 gene	chr11:50174850-50200115	+	-1.28786	0.282458	-4.55948	5.12815e-06	5.84934e-05	Yes	OK	41.9605	66.1597	23.8112	79.1775	64.2414	55.0601	22.1984	30.1709	16.017	26.8584
ENSMUSG00000024381	Bin1	30948	bridging integrator 1	chr18:32377216-32435740	+	-0.325327	0.0713568	-4.55917	5.13573e-06	5.85372e-05	Yes	OK	2087.33	2361.2	1881.93	2345.47	2285	2453.12	1857.91	1785.95	1981.9	1901.97
ENSMUSG00000025358	Cdk2	12566	cyclin-dependent kinase 2	chr10:128697938-128705051	-	-0.381581	0.0836976	-4.55905	5.13862e-06	5.85372e-05	Yes	OK	1655.49	1912.31	1462.87	2024.87	1947.18	1764.87	1392.71	1465.8	1548.59	1444.38
ENSMUSG00000044933	Sstr3	20607	somatostatin receptor 3	chr15:78537014-78544345	-	1.54346	0.338668	4.55743	5.17827e-06	5.89509e-05	Yes	OK	46.7304	18.2382	68.0997	32.4498	14.3989	7.86573	66.5951	64.5323	60.6961	80.5752
ENSMUSG00000029364	Wsb2	59043	WD repeat and SOCS box-containing 2	chr5:117357304-117378589	+	0.458334	0.100573	4.55724	5.18301e-06	5.89668e-05	Yes	OK	1033.59	848.822	1172.17	830.715	849.537	866.214	1241.18	1228.63	1019.19	1199.68
ENSMUSG00000030083	Abtb1	80283	ankyrin repeat and BTB (POZ) domain containing 1	chr6:88835913-88841935	-	-0.971413	0.213184	-4.55668	5.19685e-06	5.9061e-05	Yes	OK	1873.16	2651.5	1289.41	2019.68	2557.47	3377.35	999.891	1270.53	1749.23	1138
ENSMUSG00000026544	Dusp23	68440	dual specificity phosphatase 23	chr1:172630768-172632974	-	-1.14012	0.250212	-4.55663	5.19798e-06	5.9061e-05	Yes	OK	148.883	222.983	93.3084	257.002	166.142	245.804	72.3859	75.4274	96.1022	129.318
ENSMUSG00000014177	Tvp23b	67510	trans-golgi network vesicle protein 23B	chr11:62879489-62895184	+	-0.357698	0.0785113	-4.556	5.21373e-06	5.9175e-05	Yes	OK	1038.18	1188.21	925.651	1174.68	1188.47	1201.49	912.063	969.661	864.92	955.96
ENSMUSG00000026305	Lrrfip1	16978	leucine rich repeat (in FLII) interacting protein 1	chr1:91053443-91128944	+	0.432546	0.0949406	4.55596	5.21472e-06	5.9175e-05	Yes	OK	2439.6	2028.2	2748.15	1995.01	1938.32	2151.28	3021.87	2789.97	2712.78	2467.99
ENSMUSG00000027331	Knstrn	51944	kinetochore-localized astrin/SPAG5 binding	chr2:118814002-118836212	+	-1.14631	0.251678	-4.55465	5.2473e-06	5.94982e-05	Yes	OK	196.331	295.11	122.246	356.948	292.409	235.972	99.41	142.474	163.542	83.5595
ENSMUSG00000030934	Oat	18242	ornithine aminotransferase	chr7:132557474-132576398	-	-0.59999	0.131734	-4.55454	5.24994e-06	5.94982e-05	Yes	OK	7247.26	9039.97	5902.74	8322.72	9612.95	9184.22	4837.31	6604.08	6583	5586.55
ENSMUSG00000029504	Ddx51	69663	DEAD (Asp-Glu-Ala-Asp) box polypeptide 51	chr5:110653450-110660496	+	0.713479	0.156709	4.5529	5.29105e-06	5.98933e-05	Yes	OK	1451.21	1049.99	1752.13	1117.57	1156.34	876.046	2001.71	1708.01	1385.89	1912.91
ENSMUSG00000022847	Thpo	21832	thrombopoietin	chr16:20724453-20730598	-	1.14489	0.251465	4.55288	5.29159e-06	5.98933e-05	Yes	OK	192.472	107.123	256.484	159.653	74.2099	87.5063	270.241	239.691	222.552	293.453
ENSMUSG00000020839	Tmigd1	66601	transmembrane and immunoglobulin domain containing 1	chr11:76904544-76916586	+	-1.28766	0.282839	-4.55264	5.29773e-06	5.99245e-05	Yes	OK	30.3575	47.8281	17.2546	53.2177	42.0892	48.1776	13.512	16.7616	16.86	21.8846
ENSMUSG00000001419	Mef2d	17261	myocyte enhancer factor 2D	chr3:88142371-88172091	+	0.581172	0.127668	4.55222	5.30823e-06	6.00048e-05	Yes	OK	4058.23	3141.76	4745.59	2686.84	3251.94	3486.49	4823.8	5071.23	5060.54	4026.77
ENSMUSG00000054499	Dedd2	67379	death effector domain-containing DNA binding protein 2	chr7:25202839-25219859	-	-0.715877	0.157287	-4.55139	5.32917e-06	6.02029e-05	Yes	OK	738.81	958.974	573.687	812.543	907.133	1157.25	523.109	592.524	666.814	512.299
ENSMUSG00000003546	Klc4	74764	kinesin light chain 4	chr17:46630630-46645144	-	-0.523387	0.115026	-4.55016	5.36059e-06	6.04913e-05	Yes	OK	1177.44	1429.55	988.364	1330.44	1433.25	1524.97	881.178	905.966	1079.04	1087.27
ENSMUSG00000051306	Usp42	76800	ubiquitin specific peptidase 42	chr5:143710325-143732280	-	0.449606	0.0988119	4.55012	5.36155e-06	6.04913e-05	Yes	OK	945.38	779.868	1069.51	746.345	879.442	713.815	1055.87	1071.07	1052.91	1098.21
ENSMUSG00000046694	Fam46b	100342	family with sequence similarity 46, member B	chr4:133480132-133487940	+	-0.626844	0.137809	-4.54864	5.39927e-06	6.08424e-05	Yes	OK	570.336	718.142	459.482	722.981	734.346	697.1	398.605	533.02	402.955	503.346
ENSMUSG00000026888	Grb14	50915	growth factor receptor bound protein 14	chr2:64912481-65022766	-	-0.919634	0.202178	-4.54863	5.39956e-06	6.08424e-05	Yes	OK	460.072	639.806	325.27	469.873	667.889	781.657	248.042	351.994	332.986	368.06
ENSMUSG00000049516	Spty2d1	101685	SPT2, Suppressor of Ty, domain containing 1 (S. cerevisiae)	chr7:46990395-47008414	-	0.459736	0.101074	4.5485	5.40307e-06	6.08431e-05	Yes	OK	1467.78	1205.09	1664.8	1182.47	1342.42	1090.39	1698.66	1671.14	1537.63	1751.76
ENSMUSG00000063550	Nup98	269966	nucleoporin 98	chr7:102134185-102210166	-	0.458407	0.100884	4.54389	5.52265e-06	6.20709e-05	Yes	OK	2545.45	2091.32	2886.04	2110.53	2280.57	1882.86	3186.91	2845.29	2729.64	2782.33
ENSMUSG00000031796	Cfap20	14894	cilia and flagella associated protein 20	chr8:95420249-95434869	-	-0.397727	0.0875512	-4.54279	5.55138e-06	6.23542e-05	Yes	OK	2123.74	2466.32	1866.82	2538.87	2311.58	2548.5	1826.06	1935.97	1708.76	1996.47
ENSMUSG00000001672	Marveld3	73608	MARVEL (membrane-associating) domain containing 3	chr8:109952908-109962205	-	-0.777535	0.171276	-4.53965	5.63477e-06	6.32505e-05	Yes	OK	462.645	613.628	349.408	725.577	615.831	499.474	315.603	362.051	305.167	414.813
ENSMUSG00000017499	Cdc6	23834	cell division cycle 6	chr11:98908150-98923942	+	-1.77267	0.390654	-4.53771	5.68685e-06	6.37946e-05	Yes	OK	73.8446	139.672	24.4743	257.002	111.869	50.144	17.3726	34.3614	14.331	31.8322
ENSMUSG00000037211	Spry1	24063	sprouty homolog 1 (Drosophila)	chr3:37639946-37644599	+	-0.914899	0.201648	-4.5371	5.70331e-06	6.39386e-05	Yes	OK	1442.73	2004.02	1021.76	1414.81	2273.92	2323.34	842.572	1106.27	1262.82	875.385
ENSMUSG00000012483	Rpa3	68240	replication protein A3	chr6:8255935-8259141	-	-0.683574	0.1507	-4.536	5.73303e-06	6.42311e-05	Yes	OK	425.442	546.218	334.86	612.652	468.519	557.484	317.533	295.843	332.143	393.923
ENSMUSG00000026159	Agfg1	15463	ArfGAP with FG repeats 1	chr1:82839459-82901001	+	0.292615	0.0645137	4.5357	5.74134e-06	6.42834e-05	Yes	OK	2293.18	2030.61	2490.12	2001.5	2014.74	2075.57	2472.7	2544.42	2572.84	2370.5
ENSMUSG00000063488	Zkscan7	382118	zinc finger with KRAB and SCAN domains 7	chr9:122888470-122896124	+	-0.923941	0.203804	-4.53348	5.8019e-06	6.49203e-05	Yes	OK	930.562	1296.58	656.048	904.7	1733.41	1251.63	581.983	721.588	731.725	588.895
ENSMUSG00000035247	Hectd1	207304	HECT domain containing 1	chr12:51743721-51829536	-	0.848457	0.187224	4.53177	5.84916e-06	6.54076e-05	Yes	OK	6791.23	4557.34	8466.65	3241.09	6101.82	4329.1	8486.53	8460.44	9140.67	7778.99
ENSMUSG00000022949	Clic6	209195	chloride intracellular channel 6	chr16:92498146-92541241	+	0.841693	0.185755	4.5312	5.86504e-06	6.55437e-05	Yes	OK	741.261	499.894	922.287	598.374	505.07	396.236	771.152	1125.54	790.735	1001.72
ENSMUSG00000053025	Sv2b	64176	synaptic vesicle glycoprotein 2 b	chr7:75114894-75309262	-	-1.34691	0.297273	-4.53088	5.87374e-06	6.55993e-05	Yes	OK	905.163	1455.6	492.336	952.726	2261.74	1152.33	589.704	644.485	270.604	464.551
ENSMUSG00000028246	Faxc	76132	failed axon connections homolog	chr4:21931325-22001461	+	1.00223	0.22134	4.52801	5.95411e-06	6.6413e-05	Yes	OK	482.907	294.823	623.97	219.361	336.713	328.394	605.146	664.599	792.421	433.713
ENSMUSG00000078612	1700024P16Rik	242594	RIKEN cDNA 1700024P16 gene	chr4:104913455-105016863	+	1.59758	0.352844	4.52772	5.96227e-06	6.6452e-05	Yes	OK	285.953	102.269	423.716	154.461	52.0577	100.288	332.975	390.546	754.486	216.857
ENSMUSG00000074259	Gramd2	546134	GRAM domain containing 2	chr9:59707763-59716424	+	1.24944	0.27596	4.52762	5.96514e-06	6.6452e-05	Yes	OK	476.803	244.255	651.214	367.332	215.984	149.449	766.326	465.135	565.654	807.741
ENSMUSG00000020473	Aebp1	11568	AE binding protein 1	chr11:5861865-5872248	+	0.754388	0.16666	4.5265	5.99685e-06	6.67592e-05	Yes	OK	17280.6	12225.3	21072.1	9540.24	12448.4	14687.3	24335.2	20191.9	21878.4	17882.7
ENSMUSG00000032092	Mpzl2	14012	myelin protein zero-like 2	chr9:45042343-45054043	+	1.07448	0.237381	4.52638	6.00027e-06	6.67592e-05	Yes	OK	653.895	380.535	858.915	234.936	561.558	345.109	763.43	947.032	843.845	881.353
ENSMUSG00000022897	Dyrk1a	13548	dual-specificity tyrosine-(Y)-phosphorylation regulated kinase 1a	chr16:94570205-94695519	+	0.325843	0.0719966	4.52581	6.01648e-06	6.68973e-05	Yes	OK	2759.38	2407.93	3022.96	2367.54	2400.19	2456.07	3043.11	3019.61	3210.99	2818.14
ENSMUSG00000027840	Wnt2b	22414	wingless-type MMTV integration site family, member 2B	chr3:104944804-104961709	-	1.04297	0.230471	4.5254	6.02823e-06	6.69452e-05	Yes	OK	96.1292	57.0842	125.413	45.4297	69.7794	56.0433	121.608	155.045	120.549	104.449
ENSMUSG00000036908	Unc93b1	54445	unc-93 homolog B1 (C. elegans)	chr19:3935185-3949340	+	-0.406817	0.0898965	-4.52539	6.0285e-06	6.69452e-05	Yes	OK	1277.83	1488.95	1119.48	1460.24	1417.74	1588.88	1040.43	1200.13	1154.07	1083.29
ENSMUSG00000031986	Sprtn	244666	SprT-like N-terminal domain	chr8:124897885-124903813	+	0.413299	0.0913316	4.52526	6.03216e-06	6.69452e-05	Yes	OK	1535.52	1287.26	1721.7	1186.36	1349.07	1326.36	1780.69	1599.06	1665.77	1841.29
ENSMUSG00000028458	Tesk1	21754	testis specific protein kinase 1	chr4:43442276-43448075	+	0.524951	0.116012	4.52496	6.04083e-06	6.69994e-05	Yes	OK	555.826	442.229	641.025	463.383	394.309	468.994	630.24	622.695	601.903	709.261
ENSMUSG00000017713	Tha1	71776	threonine aldolase 1	chr11:117867948-117873526	-	-0.782642	0.172979	-4.5245	6.05393e-06	6.7071e-05	Yes	OK	342.66	455.442	258.074	564.626	371.049	430.649	237.426	281.595	237.726	275.547
ENSMUSG00000029910	Mad2l1	56150	MAD2 mitotic arrest deficient-like 1	chr6:66535467-66540991	+	-0.802153	0.177292	-4.52446	6.05489e-06	6.7071e-05	Yes	OK	333.79	446.729	249.086	556.838	435.291	348.059	224.879	250.586	256.272	264.605
ENSMUSG00000032796	Lama1	16772	laminin, alpha 1	chr17:67697264-67822645	+	1.51156	0.334256	4.52216	6.12108e-06	6.77617e-05	Yes	OK	75.5774	29.8593	109.866	24.6618	17.7218	47.1944	107.131	91.3509	164.385	76.5962
ENSMUSG00000029217	Tec	21682	tec protein tyrosine kinase	chr5:72755717-72868448	-	-0.696352	0.154015	-4.52133	6.14518e-06	6.79684e-05	Yes	OK	981.016	1264.7	768.254	1076.04	1431.03	1287.03	845.468	748.407	613.705	865.437
ENSMUSG00000028973	Abcb8	74610	ATP-binding cassette, sub-family B (MDR/TAP), member 8	chr5:24394155-24409947	+	-0.863889	0.191073	-4.52125	6.14745e-06	6.79684e-05	Yes	OK	1118.6	1527.92	811.613	1896.37	1569.48	1117.92	875.387	854.005	889.367	627.691
ENSMUSG00000043719	Col6a6	245026	collagen, type VI, alpha 6	chr9:105689416-105828085	-	-0.859952	0.190214	-4.52098	6.1554e-06	6.80137e-05	Yes	OK	911.393	1242.91	662.753	1065.65	1676.92	986.166	647.613	615.152	770.503	617.743
ENSMUSG00000022387	Brd1	223770	bromodomain containing 1	chr15:88687034-88734219	-	0.465256	0.102948	4.51931	6.20407e-06	6.84382e-05	Yes	OK	3483.91	2852.13	3957.74	2467.48	3167.77	2921.14	4047.82	4047.93	4011.84	3723.37
ENSMUSG00000037572	Wdhd1	218973	WD repeat and HMG-box DNA binding protein 1	chr14:47240943-47276857	-	-1.08913	0.240997	-4.51927	6.20545e-06	6.84382e-05	Yes	OK	234.917	346.488	151.238	458.191	325.637	255.636	148.632	149.179	194.733	112.407
ENSMUSG00000032363	Adamts7	108153	a disintegrin-like and metallopeptidase (reprolysin type) with thrombospondin type 1 motif, 7	chr9:90162977-90200102	+	-0.490656	0.108589	-4.51848	6.22862e-06	6.86509e-05	Yes	OK	754.178	905.296	640.84	886.528	976.912	852.449	723.859	598.39	626.35	614.759
ENSMUSG00000021965	Ska3	219114	spindle and kinetochore associated complex subunit 3	chr14:57806560-57826163	-	-1.55598	0.344428	-4.51757	6.25543e-06	6.89034e-05	Yes	OK	42.0157	72.9114	18.8439	103.839	77.5327	37.3622	26.0589	14.2474	15.174	19.8951
ENSMUSG00000028599	Tnfrsf1b	21938	tumor necrosis factor receptor superfamily, member 1b	chr4:145212367-145246870	-	-0.783446	0.173465	-4.51644	6.28883e-06	6.92281e-05	Yes	OK	324.703	431.604	244.528	415.357	433.076	446.38	192.064	242.206	311.068	232.773
ENSMUSG00000064326	Siva1	30954	SIVA1, apoptosis-inducing factor	chr12:112644827-112649152	+	-0.523182	0.115884	-4.51469	6.34102e-06	6.97591e-05	Yes	OK	578.065	701.908	485.183	755.431	615.831	734.463	495.12	475.192	450.163	520.257
ENSMUSG00000097121	D130020L05Rik	319760	RIKEN cDNA D130020L05 gene	chr12:101082450-101088927	+	-0.894389	0.198153	-4.51364	6.37258e-06	7.00627e-05	Yes	OK	110.497	152.394	79.0732	167.441	137.344	152.399	71.4208	75.4274	69.9691	99.4755
ENSMUSG00000042228	Lyn	17096	LYN proto-oncogene, Src family tyrosine kinase	chr4:3678120-3791612	+	-0.534929	0.118539	-4.51267	6.40164e-06	7.03384e-05	Yes	OK	731.972	892.592	611.507	924.17	941.469	812.137	601.286	627.723	533.62	683.397
ENSMUSG00000028841	Cnksr1	194231	connector enhancer of kinase suppressor of Ras 1	chr4:134228041-134238399	-	-0.583784	0.129485	-4.50852	6.52816e-06	7.1684e-05	Yes	OK	712.792	884.466	584.037	1025.41	838.461	789.523	564.61	558.162	553.852	659.523
ENSMUSG00000033669	Zfp7	223669	zinc finger protein 7	chr15:76879275-76892394	+	-0.666466	0.147873	-4.50702	6.57451e-06	7.2148e-05	Yes	OK	1434.13	1830.96	1136.51	2069	1981.51	1442.38	1132.12	1147.33	997.271	1269.31
ENSMUSG00000030527	Crtc3	70461	CREB regulated transcription coactivator 3	chr7:80586631-80688877	-	0.488165	0.108319	4.50673	6.58355e-06	7.22024e-05	Yes	OK	1676.03	1356.72	1915.52	1165.6	1384.51	1520.05	2002.68	1931.78	1927.1	1800.51
ENSMUSG00000061273	Mmgt1	236792	membrane magnesium transporter 1	chrX:56585511-56597919	-	0.405615	0.090058	4.50392	6.67103e-06	7.30893e-05	Yes	OK	1307.07	1100.74	1461.82	1201.94	1007.93	1092.35	1471.85	1484.24	1379.15	1512.03
ENSMUSG00000005683	Cs	12974	citrate synthase	chr10:128337726-128362482	+	0.478684	0.106283	4.50387	6.67271e-06	7.30893e-05	Yes	OK	5403.66	4397.2	6158.5	5015.44	3989.61	4186.54	6491.57	6041.73	5694.48	6406.23
ENSMUSG00000020400	Tnip1	57783	TNFAIP3 interacting protein 1	chr11:54910786-54962940	-	-0.374416	0.0832124	-4.49953	6.81044e-06	7.45517e-05	Yes	OK	1775.86	2045.24	1573.82	2069	2111.1	1955.62	1542.3	1447.37	1624.46	1681.14
ENSMUSG00000022587	Ly6e	17069	lymphocyte antigen 6 complex, locus E	chr15:74955050-74959905	+	-0.492947	0.109712	-4.4931	7.01924e-06	7.67898e-05	Yes	OK	9969.41	11978.7	8462.41	11953.2	11148.1	12834.9	7606.31	9743.54	8279.12	8220.66
ENSMUSG00000047557	Lxn	17035	latexin	chr3:67457998-67463907	-	-0.883989	0.196783	-4.49219	7.04933e-06	7.70712e-05	Yes	OK	342.417	470.942	246.024	546.454	482.918	383.454	280.857	177.673	268.918	256.647
ENSMUSG00000027907	S100a11	20195	S100 calcium binding protein A11	chr3:93520495-93526288	+	-0.827301	0.184254	-4.49	7.12233e-06	7.78211e-05	Yes	OK	1726.36	2329.04	1274.35	2893.22	1670.28	2423.63	1066.49	1430.61	1364.82	1235.49
ENSMUSG00000031647	Mfap3l	71306	microfibrillar-associated protein 3-like	chr8:60655103-60676731	+	0.756543	0.168528	4.48913	7.15153e-06	7.80919e-05	Yes	OK	439.914	310.503	536.972	292.048	274.687	364.773	427.56	533.02	571.555	615.754
ENSMUSG00000059991	Nptx2	53324	neuronal pentraxin 2	chr5:144545886-144557478	+	1.11827	0.249173	4.48793	7.1918e-06	7.84831e-05	Yes	OK	806.848	454.918	1070.8	402.377	313.454	648.923	783.698	1050.95	1439.85	1008.68
ENSMUSG00000025511	Tspan4	64540	tetraspanin 4	chr7:141475235-141493427	+	0.492507	0.109777	4.48644	7.24229e-06	7.89852e-05	Yes	OK	1507.91	1218.13	1725.25	1163	1128.65	1362.74	1798.07	1677	1552.81	1873.12
ENSMUSG00000040771	Oard1	106821	O-acyl-ADP-ribose deacylase 1	chr17:48409999-48417270	+	-0.506577	0.112941	-4.48532	7.28046e-06	7.93256e-05	Yes	OK	890.028	1073.95	752.084	999.454	983.558	1238.85	747.988	727.455	735.097	797.794
ENSMUSG00000049881	2810025M15Rik	69953	RIKEN cDNA 2810025M15 gene	chr1:157412351-157420236	+	-0.555604	0.123877	-4.48515	7.28641e-06	7.93256e-05	Yes	OK	352.461	432.858	292.164	450.403	382.126	466.045	299.195	272.377	302.638	294.448
ENSMUSG00000006720	Zfp184	193452	zinc finger protein 184 (Kruppel-like)	chr13:21945093-21960485	+	-0.642681	0.143291	-4.48513	7.28698e-06	7.93256e-05	Yes	OK	246.712	312.743	197.188	341.372	306.808	290.049	196.89	188.568	224.238	179.056
ENSMUSG00000038578	Susd1	634731	sushi domain containing 1	chr4:59314682-59438633	-	-0.7073	0.157816	-4.4818	7.40174e-06	8.05253e-05	Yes	OK	1126.62	1458.73	877.544	1466.73	1725.66	1183.79	768.256	874.119	825.299	1042.5
ENSMUSG00000000805	Car4	12351	carbonic anhydrase 4	chr11:84957753-84966054	+	-1.12275	0.250568	-4.48081	7.43604e-06	8.08486e-05	Yes	OK	234.006	348.594	148.065	255.704	320.099	469.977	137.051	131.579	119.706	203.925
ENSMUSG00000026740	Dnajc1	13418	DnaJ heat shock protein family (Hsp40) member C1	chr2:18213750-18392830	-	0.60083	0.13413	4.47944	7.48379e-06	8.13177e-05	Yes	OK	2349.86	1800.87	2761.6	1565.38	1906.2	1931.04	3012.22	3128.56	2528.16	2377.47
ENSMUSG00000067586	S1pr3	13610	sphingosine-1-phosphate receptor 3	chr13:51408617-51422797	+	-0.513845	0.114735	-4.47854	7.51543e-06	8.16113e-05	Yes	OK	668.979	809.79	563.372	824.225	853.967	751.177	625.415	495.306	581.671	551.095
ENSMUSG00000041058	Wwp1	107568	WW domain containing E3 ubiquitin protein ligase 1	chr4:19608299-19709004	-	0.63726	0.142303	4.4782	7.52749e-06	8.1692e-05	Yes	OK	2310.58	1738.46	2739.67	1461.54	2135.47	1618.37	2726.54	2531.84	3037.33	2662.96
ENSMUSG00000051786	Tubgcp6	328580	tubulin, gamma complex associated protein 6	chr15:89099097-89123150	-	0.56329	0.125831	4.47656	7.58555e-06	8.22211e-05	Yes	OK	1126.57	879.937	1311.54	856.675	968.051	815.086	1511.42	1254.61	1347.12	1133.03
ENSMUSG00000030693	Klk10	69540	kallikrein related-peptidase 10	chr7:43781053-43785410	+	-1.65546	0.370034	-4.47381	7.68379e-06	8.32347e-05	Yes	OK	41.2333	74.6792	16.1488	125.905	42.0892	56.0433	8.68631	14.2474	22.761	18.9004
ENSMUSG00000042784	Muc1	17829	mucin 1, transmembrane	chr3:89229055-89233381	+	-0.987009	0.220685	-4.47247	7.73206e-06	8.3655e-05	Yes	OK	1319.54	1879.79	899.361	2349.36	1664.74	1625.26	662.09	1172.48	1065.55	697.324
ENSMUSG00000027408	Cpxm1	56264	carboxypeptidase X 1 (M14 family)	chr2:130390774-130397629	-	-0.579678	0.129921	-4.46178	8.12815e-06	8.78328e-05	Yes	OK	1401.27	1736.09	1150.15	1949.58	1788.79	1469.91	1293.3	1079.45	1041.11	1186.74
ENSMUSG00000002107	Celf2	14007	CUGBP, Elav-like family member 2	chr2:6539698-6721662	-	0.52946	0.11867	4.46162	8.13421e-06	8.78444e-05	Yes	OK	3030.1	2405.8	3498.32	2144.28	2807.79	2265.33	3396.35	3416.02	3869.38	3311.54
ENSMUSG00000031478	Nek3	23954	NIMA (never in mitosis gene a)-related expressed kinase 3	chr8:22128282-22166435	-	-0.865425	0.194013	-4.46064	8.17137e-06	8.81918e-05	Yes	OK	171.363	234.309	124.154	245.32	213.769	243.838	115.818	101.408	161.013	118.376
ENSMUSG00000071757	Zhx2	387609	zinc fingers and homeoboxes 2	chr15:57694666-57839832	+	0.63935	0.143345	4.46021	8.18782e-06	8.83155e-05	Yes	OK	1301.85	977.83	1544.86	800.861	937.038	1195.59	1554.85	1615.82	1610.13	1398.63
ENSMUSG00000024352	Spata24	71242	spermatogenesis associated 24	chr18:35660015-35662186	-	-0.875208	0.196259	-4.45946	8.21672e-06	8.8573e-05	Yes	OK	257.149	353.077	185.202	450.403	343.359	265.468	174.691	202.816	192.204	171.098
ENSMUSG00000026399	Cd55	13136	CD55 molecule, decay accelerating factor for complement	chr1:130439025-130462744	-	-0.914885	0.205298	-4.45638	8.33558e-06	8.97994e-05	Yes	OK	1594.9	2216.83	1128.45	1758.78	3074.73	1816.98	922.679	1123.03	1132.15	1335.96
ENSMUSG00000027935	Rab13	68328	RAB13, member RAS oncogene family	chr3:90220783-90226387	+	-0.443389	0.0994988	-4.45622	8.34158e-06	8.98093e-05	Yes	OK	612.818	723.777	529.599	758.027	677.857	735.446	481.608	553.134	539.521	544.131
ENSMUSG00000040560	Wdr7	104082	WD repeat domain 7	chr18:63708694-63989759	+	0.456586	0.102464	4.45606	8.34779e-06	8.98214e-05	Yes	OK	816.058	670.998	924.853	664.572	686.718	661.705	979.623	1004.86	884.309	830.621
ENSMUSG00000034768	Asb16	217217	ankyrin repeat and SOCS box-containing 16	chr11:102268822-102278061	+	-1.05042	0.235758	-4.45552	8.36882e-06	8.99645e-05	Yes	OK	68.8419	100.39	45.1811	128.501	84.1784	88.4895	40.5361	49.4468	42.9931	47.7483
ENSMUSG00000078307	AI593442	330941	expressed sequence AI593442	chr9:52673031-52679780	-	-1.43768	0.322678	-4.45546	8.37128e-06	8.99645e-05	Yes	OK	38.2406	63.6931	19.1512	76.5815	56.4881	58.0098	11.5818	12.5712	23.604	28.8479
ENSMUSG00000029651	Mtus2	77521	microtubule associated tumor suppressor candidate 2	chr5:147957319-148316065	+	0.932567	0.209345	4.45468	8.40167e-06	9.02362e-05	Yes	OK	175.987	111.698	224.203	79.1775	116.299	139.617	249.008	228.796	192.204	226.804
ENSMUSG00000022512	Cldn1	12737	claudin 1	chr16:26356645-26371839	-	-0.684048	0.153573	-4.45422	8.41985e-06	9.03764e-05	Yes	OK	2440.27	3134.15	1919.86	2968.51	3202.1	3231.83	2089.54	1427.25	1897.6	2265.06
ENSMUSG00000033763	Mtss1l	244654	metastasis suppressor 1-like	chr8:110725725-110741401	+	0.697089	0.156519	4.45369	8.44054e-06	9.05435e-05	Yes	OK	4938.79	3601.29	5941.92	2781.6	3704.96	4317.3	5695.33	6399.59	6458.24	5214.51
ENSMUSG00000029671	Wnt16	93735	wingless-type MMTV integration site family, member 16	chr6:22288226-22298522	+	-1.29979	0.291858	-4.45349	8.44862e-06	9.05752e-05	Yes	OK	766.233	1214.79	429.817	667.168	2110	867.197	440.107	430.774	409.699	438.687
ENSMUSG00000021911	Parg	26430	poly (ADP-ribose) glycohydrolase	chr14:32201970-32297549	+	0.536643	0.120509	4.45314	8.46224e-06	9.06661e-05	Yes	OK	1640.73	1297.85	1897.9	1217.52	1433.25	1242.79	2077.96	1824.5	1626.99	2062.13
ENSMUSG00000036446	Lum	17022	lumican	chr10:97565500-97572703	+	-0.78645	0.176648	-4.45208	8.50418e-06	9.10602e-05	Yes	OK	5827.49	7753.8	4382.76	7760.69	6419.71	9080.99	3906.91	4513.91	5579.83	3530.39
ENSMUSG00000032932	Hspa13	110920	heat shock protein 70 family, member 13	chr16:75755190-75766818	-	0.363472	0.0816588	4.45111	8.54281e-06	9.14185e-05	Yes	OK	1206.4	1034.73	1335.16	991.666	1055.55	1056.96	1282.68	1263.83	1404.44	1389.67
ENSMUSG00000024176	Sox8	20681	SRY (sex determining region Y)-box 8	chr17:25565892-25570686	-	0.950783	0.213615	4.45092	8.55015e-06	9.14416e-05	Yes	OK	116.656	73.4957	149.026	67.4956	75.3175	77.6741	113.887	181.026	155.955	145.234
ENSMUSG00000035829	Ppp1r26	241289	protein phosphatase 1, regulatory subunit 26	chr2:28447940-28455508	+	-0.568945	0.127838	-4.45052	8.56628e-06	9.15586e-05	Yes	OK	608.154	750.764	501.198	699.618	859.505	693.168	447.828	537.21	535.306	484.446
ENSMUSG00000036381	F630111L10Rik	320463	RIKEN cDNA F630111L10 gene	chr3:59146295-59153628	-	-1.03476	0.232587	-4.44892	8.63051e-06	9.21893e-05	Yes	OK	394.56	571.575	261.799	756.729	528.33	429.666	221.018	212.873	350.689	262.615
ENSMUSG00000036381	P2ry14	140795	purinergic receptor P2Y, G-protein coupled, 14	chr3:59114622-59132462	-	-1.03476	0.232587	-4.44892	8.63051e-06	9.21893e-05	Yes	OK	394.56	571.575	261.799	756.729	528.33	429.666	221.018	212.873	350.689	262.615
ENSMUSG00000031109	Enox2	209224	ecto-NOX disulfide-thiol exchanger 2	chrX:49009706-49288242	-	-0.513981	0.115559	-4.44776	8.67699e-06	9.26298e-05	Yes	OK	538.352	651.571	453.437	620.44	674.535	659.738	405.361	491.954	424.03	492.404
ENSMUSG00000035818	Plekhs1	226245	pleckstrin homology domain containing, family S member 1	chr19:56461636-56486729	+	-1.01405	0.228009	-4.44742	8.69078e-06	9.27209e-05	Yes	OK	17355	24952.1	11657.2	31475	26042.1	17339	13242.8	10197.8	8467.95	14720.4
ENSMUSG00000039263	Npepl1	228961	aminopeptidase-like 1	chr2:174110350-174122702	+	-0.520779	0.117151	-4.44539	8.77343e-06	9.34481e-05	Yes	OK	3011.26	3654.15	2529.1	4073.1	3072.51	3816.85	2515.17	2410.32	2435.43	2755.47
ENSMUSG00000062203	Gspt1	14852	G1 to S phase transition 1	chr16:11216240-11254325	-	0.509994	0.114728	4.44525	8.77914e-06	9.34481e-05	Yes	OK	2508.94	2011.63	2881.92	2306.53	2004.77	1723.58	2941.76	2789.97	2727.11	3068.82
ENSMUSG00000020604	Arsg	74008	arylsulfatase G	chr11:109473373-109573329	+	-0.825986	0.185814	-4.44523	8.77974e-06	9.34481e-05	Yes	OK	501.299	675.944	370.314	663.274	804.125	560.433	413.082	278.243	364.177	425.755
ENSMUSG00000027709	Mccc1	72039	methylcrotonoyl-Coenzyme A carboxylase 1 (alpha)	chr3:35959305-36000678	-	0.589444	0.132602	4.44522	8.78011e-06	9.34481e-05	Yes	OK	1200.72	925.64	1407.04	838.503	1098.75	839.667	1345.41	1462.45	1551.97	1268.31
ENSMUSG00000041859	Mcm3	17215	minichromosome maintenance complex component 3	chr1:20803013-20820213	-	-1.21722	0.273877	-4.44439	8.81405e-06	9.37528e-05	Yes	OK	1004.24	1547.9	596.488	2531.08	1222.8	889.811	594.53	662.923	494.842	633.659
ENSMUSG00000066152	Slc31a2	20530	solute carrier family 31, member 2	chr4:62291546-62298412	+	-0.745719	0.167798	-4.44416	8.82366e-06	9.37986e-05	Yes	OK	1921.15	2520.92	1471.33	2989.27	2499.88	2073.6	1659.09	1464.13	1134.68	1627.42
ENSMUSG00000045751	Mms22l	212377	MMS22-like, DNA repair protein	chr4:24496461-24602948	+	-1.03058	0.231948	-4.44316	8.86465e-06	9.41775e-05	Yes	OK	220.551	319.196	146.568	406.271	347.79	203.526	133.19	143.312	163.542	146.229
ENSMUSG00000020415	Pttg1	30939	pituitary tumor-transforming gene 1	chr11:43420247-43425981	-	-1.0044	0.226094	-4.4424	8.89623e-06	9.44563e-05	Yes	OK	166.253	238.264	112.245	212.871	266.934	234.989	103.271	153.369	80.9282	111.413
ENSMUSG00000014158	Trpv4	63873	transient receptor potential cation channel, subfamily V, member 4	chr5:114622153-114658421	-	-0.845639	0.190398	-4.44142	8.93657e-06	9.47651e-05	Yes	OK	803.648	1091.67	587.628	1379.77	1082.14	813.12	470.991	667.951	624.664	586.906
ENSMUSG00000035310	Lin54	231506	lin-54 homolog (C. elegans)	chr5:100442034-100500639	-	0.594422	0.133837	4.44138	8.93827e-06	9.47651e-05	Yes	OK	430.543	331.344	504.943	336.18	333.391	324.461	457.479	539.725	574.927	447.64
ENSMUSG00000001768	Rin2	74030	Ras and Rab interactor 2	chr2:145786115-145887616	+	-0.779589	0.175531	-4.44131	8.94142e-06	9.47651e-05	Yes	OK	3783.26	5022.12	2854.12	3857.63	5340.9	5867.84	2377.15	3134.43	3376.22	2528.67
ENSMUSG00000047648	Fbxo30	71865	F-box protein 30	chr10:11281329-11297969	+	0.522363	0.11767	4.4392	9.02921e-06	9.56381e-05	Yes	OK	1047.72	834.182	1207.87	733.365	826.277	942.905	1148.52	1229.47	1329.41	1124.07
ENSMUSG00000027371	Fahd2a	68126	fumarylacetoacetate hydrolase domain containing 2A	chr2:127436214-127444565	-	-0.594349	0.133895	-4.43892	9.04105e-06	9.57061e-05	Yes	OK	497.639	620.213	405.708	678.85	612.508	569.282	351.313	465.973	415.6	389.944
ENSMUSG00000045667	Smtnl2	276829	smoothelin-like 2	chr11:72390113-72411713	-	-0.820896	0.184967	-4.43807	9.07676e-06	9.60266e-05	Yes	OK	275.373	370.682	203.891	412.761	343.359	355.924	223.914	210.359	147.525	233.768
ENSMUSG00000003032	Klf4	16600	Kruppel-like factor 4 (gut)	chr4:55527136-55532475	-	0.813452	0.183317	4.4374	9.10521e-06	9.62199e-05	Yes	OK	1412.51	966.025	1747.37	795.669	1035.62	1066.79	1750.77	1978.71	2021.52	1238.47
ENSMUSG00000023883	Phf10	72057	PHD finger protein 10	chr17:14944994-14961260	-	0.344473	0.0776297	4.43738	9.10593e-06	9.62199e-05	Yes	OK	1764.11	1527.01	1941.93	1597.83	1541.79	1441.4	1992.06	1891.55	1847.86	2036.26
ENSMUSG00000024164	C3	12266	complement component 3	chr17:57203966-57228136	-	-1.28817	0.290355	-4.43653	9.14185e-06	9.65417e-05	Yes	OK	8381.86	13241.5	4737.13	9986.75	10307.4	19430.3	2330.83	4865.06	6296.38	5456.23
ENSMUSG00000033961	Zfp446	269870	zinc finger protein 446	chr7:12977847-12985716	+	0.345027	0.0778086	4.43431	9.23696e-06	9.74877e-05	Yes	OK	903.119	781.886	994.043	804.755	789.726	751.177	1010.51	995.641	1020.03	949.991
ENSMUSG00000033009	Ogfod1	270086	2-oxoglutarate and iron-dependent oxygenase domain containing 1	chr8:94037197-94067922	+	0.4388	0.0990242	4.43124	9.36915e-06	9.88238e-05	Yes	OK	993.731	823.787	1121.19	800.861	831.815	838.684	1149.49	1159.91	1194.53	980.829
ENSMUSG00000005470	Asf1b	66929	anti-silencing function 1B histone chaperone	chr8:83955693-83970195	+	-1.58961	0.358814	-4.43018	9.41531e-06	9.92515e-05	Yes	OK	87.7117	154.924	37.3024	268.684	135.128	60.9594	44.3967	32.6852	30.3481	41.7797
ENSMUSG00000056508	1700001K19Rik	66323	RIKEN cDNA 1700001K19 gene	chr12:110667688-110682619	-	1.8838	0.425394	4.42837	9.49498e-06	9.99719e-05	Yes	OK	10.7297	1.02468	18.0085	0	1.10761	1.96643	29.9195	17.5997	18.546	5.96853
ENSMUSG00000028919	Arhgef19	213649	Rho guanine nucleotide exchange factor (GEF) 19	chr4:141242883-141257562	+	-1.01527	0.22928	-4.42808	9.50762e-06	0.000100045	Yes	OK	1146.57	1649.88	769.092	2381.81	1485.31	1082.52	751.849	895.909	645.739	782.873
ENSMUSG00000048897	Zfp710	209225	zinc finger protein 710	chr7:80024813-80092751	+	0.301054	0.0680127	4.42644	9.5803e-06	0.000100747	Yes	OK	1114.53	983.563	1212.75	1005.94	962.513	982.233	1189.06	1237.01	1217.29	1207.63
ENSMUSG00000056133	Gm9992	667055	predicted gene 9992	chr17:7363711-7385305	-	-1.64068	0.370666	-4.42631	9.58572e-06	0.000100747	Yes	OK	55.5546	100.329	21.9734	105.137	141.774	54.0769	13.512	41.066	19.389	13.9266
ENSMUSG00000024691	Fam111a	107373	family with sequence similarity 111, member A	chr19:12573524-12589696	+	-1.25482	0.283543	-4.42552	9.62084e-06	0.000101056	Yes	OK	214.775	335.742	124.05	475.065	361.081	171.08	116.783	129.903	139.095	110.418
ENSMUSG00000026579	F5	14067	coagulation factor V	chr1:164151834-164220277	+	-0.973734	0.220037	-4.42531	9.63032e-06	0.000101095	Yes	OK	377.054	534.677	258.837	430.933	727.7	445.397	320.428	235.501	215.808	263.61
ENSMUSG00000025420	Katnal2	71206	katanin p60 subunit A-like 2	chr18:76993199-77047296	-	-1.4722	0.332773	-4.42405	9.6868e-06	0.000101628	Yes	OK	26.823	45.4291	12.8685	61.0056	48.7348	26.5468	14.4772	13.4093	12.645	10.9423
ENSMUSG00000036867	Smad6	17130	SMAD family member 6	chr9:63953075-64022059	-	-0.451903	0.102176	-4.42278	9.7439e-06	0.000102166	Yes	OK	665.772	788.446	573.766	819.033	785.296	761.01	555.924	588.333	520.132	630.675
ENSMUSG00000012609	Ttll5	320244	tubulin tyrosine ligase-like family, member 5	chr12:85824949-86053760	+	-0.667791	0.151069	-4.42043	9.85044e-06	0.000103207	Yes	OK	659.463	842.713	522.026	808.649	979.127	740.362	549.168	543.077	574.084	421.776
ENSMUSG00000006777	Krt23	94179	keratin 23	chr11:99477972-99493110	-	-1.49703	0.338669	-4.42033	9.85484e-06	0.000103207	Yes	OK	208.772	355.964	98.3782	290.75	388.771	388.37	45.3619	156.721	135.723	55.7063
ENSMUSG00000049090	Zadh2	225791	zinc binding alcohol dehydrogenase, domain containing 2	chr18:84088157-84097514	+	0.290297	0.0657167	4.4174	9.98932e-06	0.000104553	Yes	OK	2873.64	2546.48	3119.02	2448.01	2591.81	2599.62	3281.5	3073.25	3102.25	3019.08
ENSMUSG00000001119	Col6a1	12833	collagen, type VI, alpha 1	chr10:76708791-76726044	-	0.35419	0.080197	4.4165	1.00313e-05	0.000104931	Yes	OK	19724.2	16994.9	21771.2	17273.7	16777	16933.9	23567.9	21213.5	22166.7	20136.8
ENSMUSG00000022094	Slc39a14	213053	solute carrier family 39 (zinc transporter), member 14	chr14:70303466-70351424	-	0.865605	0.196017	4.41596	1.00561e-05	0.000105128	Yes	OK	4255.63	2823.73	5329.55	2929.57	3354.95	2186.67	6884.39	4912.84	4021.96	5499.01
ENSMUSG00000039497	Dse	212898	dermatan sulfate epimerase	chr10:34151392-34207551	-	0.585951	0.132721	4.41491	1.01052e-05	0.000105579	Yes	OK	879.999	679.349	1030.49	699.618	659.028	679.403	1182.3	1019.95	835.415	1084.28
ENSMUSG00000045624	Esf1	66580	ESF1 nucleolar pre-rRNA processing protein homolog	chr2:140119880-140170558	-	0.392796	0.0890008	4.41341	1.01757e-05	0.000106252	Yes	OK	1063.06	900.485	1184.99	922.872	962.513	816.07	1188.09	1186.72	1140.58	1224.54
ENSMUSG00000027298	Tyro3	22174	TYRO3 protein tyrosine kinase 3	chr2:119797739-119818103	+	-0.618775	0.140251	-4.41192	1.02458e-05	0.000106857	Yes	OK	809.48	1017.17	653.714	1044.88	1093.21	913.408	551.098	755.95	708.964	598.843
ENSMUSG00000033949	Trim36	28105	tripartite motif-containing 36	chr18:46165299-46212607	-	1.03953	0.235663	4.41107	1.0286e-05	0.000107214	Yes	OK	151.261	89.9733	197.227	93.4554	74.2099	102.255	163.11	238.015	238.569	149.213
ENSMUSG00000021176	Efcab11	78767	EF-hand calcium binding domain 11	chr12:99717530-99883442	-	-1.48683	0.337183	-4.40955	1.03584e-05	0.000107904	Yes	OK	20.4399	34.8079	9.6638	37.6418	34.3359	32.4461	7.72117	15.0855	5.90101	9.94755
ENSMUSG00000054612	Mgmt	17314	O-6-methylguanine-DNA methyltransferase	chr7:136894610-137128188	+	-0.76837	0.174278	-4.40888	1.03907e-05	0.000108178	Yes	OK	196.81	260.265	149.218	244.022	227.06	309.713	143.807	163.426	159.327	130.313
ENSMUSG00000049657	Zbtb5	230119	zinc finger and BTB domain containing 5	chr4:44991242-45012412	-	-0.497835	0.11294	-4.40795	1.04356e-05	0.000108581	Yes	OK	507.483	611.12	429.756	590.586	630.23	612.544	414.048	447.536	475.453	381.986
ENSMUSG00000050017	Pitpnb	56305	phosphatidylinositol transfer protein, beta	chr5:111330696-111388359	+	0.36276	0.0823188	4.40677	1.04925e-05	0.000109109	Yes	OK	1727.85	1483.1	1911.41	1436.88	1618.22	1394.2	1978.55	1914.18	1913.61	1839.3
ENSMUSG00000022201	Zfr	22763	zinc finger RNA binding protein	chr15:12117850-12185449	+	0.549393	0.124714	4.40521	1.05681e-05	0.00010983	Yes	OK	4071.7	3200.66	4724.97	2638.82	3580.9	3382.26	4474.42	4660.57	5219.87	4545.04
ENSMUSG00000028545	Bend5	67621	BEN domain containing 5	chr4:111415005-111460298	+	-0.732357	0.166337	-4.40284	1.06843e-05	0.000110972	Yes	OK	335.538	438.279	258.481	388.1	407.601	519.138	225.844	274.053	299.266	234.762
ENSMUSG00000045532	C1ql1	23829	complement component 1, q subcomponent-like 1	chr11:102939263-102946461	-	-1.72584	0.39217	-4.40074	1.07885e-05	0.000111988	Yes	OK	18.8416	35.4956	6.35105	58.4096	16.6142	31.4629	4.82573	4.19041	8.43002	7.95804
ENSMUSG00000042029	Ncapg2	76044	non-SMC condensin II complex, subunit G2	chr12:116405401-116463531	+	-0.877148	0.199347	-4.4001	1.08202e-05	0.000112252	Yes	OK	372.371	511.56	267.98	534.773	621.369	378.538	252.868	289.138	311.068	218.846
ENSMUSG00000044475	Ascc1	69090	activating signal cointegrator 1 complex subunit 1	chr10:60002804-60099990	+	-0.43209	0.09821	-4.39965	1.08423e-05	0.000112415	Yes	OK	1082.1	1272.79	939.081	1387.55	1149.7	1281.13	873.457	937.813	954.278	990.776
ENSMUSG00000035011	Zbtb7a	16969	zinc finger and BTB domain containing 7a	chr10:81136270-81151657	+	0.469738	0.106779	4.39915	1.08677e-05	0.000112612	Yes	OK	2765.09	2258.21	3145.24	1905.45	2506.52	2362.67	3113.56	3186.39	3193.29	3087.72
ENSMUSG00000046806	3110062M04Rik	78412	RIKEN cDNA 3110062M04 gene	chr6:34871770-34878065	-	-0.638538	0.145162	-4.3988	1.08851e-05	0.000112716	Yes	OK	154.619	195.392	124.04	188.209	190.509	207.459	123.539	121.522	124.764	126.334
ENSMUSG00000055917	Zfp277	246196	zinc finger protein 277	chr12:40315045-40445790	-	-0.486671	0.11064	-4.39869	1.08905e-05	0.000112716	Yes	OK	906.91	1087.49	771.477	1020.22	1107.61	1134.63	727.72	784.445	878.408	695.334
ENSMUSG00000062157	Ifnlr1	242700	interferon lambda receptor 1	chr4:135686456-135708180	+	-0.689569	0.156799	-4.3978	1.09353e-05	0.000113113	Yes	OK	542.448	698.568	425.357	664.572	775.327	655.805	387.989	450.05	514.231	349.159
ENSMUSG00000030409	Dmpk	13400	dystrophia myotonica-protein kinase	chr7:19083848-19093820	+	0.735203	0.167192	4.39737	1.09569e-05	0.00011322	Yes	OK	9093.85	6494.92	11043.1	5692.99	5333.14	8458.61	11046.1	10530.5	12390.4	10205.2
ENSMUSG00000038902	Pogz	229584	pogo transposable element with ZNF domain	chr3:94837566-94883567	+	0.319023	0.0725531	4.3971	1.09709e-05	0.00011322	Yes	OK	3216.46	2815.8	3516.96	2915.29	2858.74	2673.37	3695.54	3513.24	3546.51	3312.54
ENSMUSG00000024871	Doc2g	60425	double C2, gamma	chr19:4003384-4007005	+	-0.883004	0.200892	-4.39542	1.10559e-05	0.000114027	Yes	OK	157.638	216.919	113.177	263.492	182.756	204.509	102.305	103.922	106.218	140.261
ENSMUSG00000053617	Sh3pxd2a	14218	SH3 and PX domains 2A	chr19:47260173-47464411	-	0.542391	0.123425	4.39452	1.11019e-05	0.000114434	Yes	OK	6572.75	5185.4	7613.27	4975.2	5914.64	4666.35	8167.06	7619	8143.4	6523.61
ENSMUSG00000003423	Pih1d1	68845	PIH1 domain containing 1	chr7:45154302-45160064	+	-0.64547	0.146905	-4.39379	1.11391e-05	0.000114697	Yes	OK	789.45	1001.01	630.779	1212.32	842.891	947.821	651.473	611.8	566.497	693.345
ENSMUSG00000023206	Il15ra	16169	interleukin 15 receptor, alpha chain	chr2:11705711-11733985	+	0.542292	0.123423	4.39377	1.11404e-05	0.000114697	Yes	OK	690.352	544.057	800.073	472.469	547.159	612.544	830.991	775.226	864.92	729.156
ENSMUSG00000028173	Wls	68151	wntless homolog (Drosophila)	chr3:159839694-159935175	+	-0.594396	0.13531	-4.39285	1.11877e-05	0.000115099	Yes	OK	8381.92	10438.2	6839.7	8377.24	12125	10812.4	6333.29	7175.66	6631.89	7217.95
ENSMUSG00000029570	Lfng	16848	LFNG O-fucosylpeptide 3-beta-N-acetylglucosaminyltransferase	chr5:140607340-140615545	+	-0.469087	0.106787	-4.39275	1.11925e-05	0.000115099	Yes	OK	498.009	593.099	426.692	537.369	640.199	601.728	415.978	448.374	409.699	432.719
ENSMUSG00000038708	Golga4	54214	golgi autoantigen, golgin subfamily a, 4	chr9:118506317-118582519	+	0.560867	0.127727	4.39116	1.1275e-05	0.00011588	Yes	OK	5142.16	4019.61	5984.08	3430.59	4854.66	3773.58	6116.13	6247.9	5861.39	5710.89
ENSMUSG00000052981	Ube2ql1	76980	ubiquitin-conjugating enzyme E2Q family-like 1	chr13:69702831-69739897	-	1.35699	0.309074	4.39051	1.13085e-05	0.000116157	Yes	OK	538.888	248.424	756.735	284.26	279.118	181.895	858.98	540.563	386.938	1240.46
ENSMUSG00000041840	Haus1	225745	HAUS augmin-like complex, subunit 1	chr18:77757566-77767780	-	-0.644498	0.14694	-4.38612	1.15391e-05	0.000118457	Yes	OK	452.714	573.938	361.796	620.44	491.779	609.594	300.16	371.27	398.74	377.012
ENSMUSG00000022361	Zhx1	22770	zinc fingers and homeoboxes 1	chr15:58047002-58076508	-	0.639875	0.145906	4.38554	1.15698e-05	0.000118703	Yes	OK	2243.36	1684.48	2662.52	1282.42	1833.09	1937.92	2501.66	2698.62	2848.5	2601.29
ENSMUSG00000039960	Rhou	69581	ras homolog family member U	chr8:123653928-123663880	+	-0.261901	0.0597307	-4.38469	1.16149e-05	0.000119096	Yes	OK	2316.43	2560.65	2133.25	2607.67	2494.34	2579.96	2121.39	2206.67	2088.11	2116.84
ENSMUSG00000059923	Grb2	14784	growth factor receptor bound protein 2	chr11:115644044-115699534	-	0.335536	0.0765503	4.3832	1.16947e-05	0.000119846	Yes	OK	2483.87	2157.25	2728.83	2104.04	2103.35	2264.35	2830.77	2630.74	2582.96	2870.86
ENSMUSG00000035237	Lcat	16816	lecithin cholesterol acyltransferase	chr8:105939550-105943402	-	1.46581	0.334425	4.38306	1.17022e-05	0.000119852	Yes	OK	199.773	82.1166	288.015	107.733	78.6403	59.9762	320.428	220.415	135.723	475.493
ENSMUSG00000055531	Cpsf6	432508	cleavage and polyadenylation specific factor 6	chr10:117344666-117376973	-	0.399321	0.0911247	4.38214	1.17521e-05	0.000120294	Yes	OK	5635.04	4756.92	6293.63	4692.24	4946.59	4631.93	5793.77	6004.02	7033.16	6343.56
ENSMUSG00000047417	Rexo1	66932	REX1, RNA exonuclease 1	chr10:80540925-80561560	-	0.374484	0.0855124	4.3793	1.19063e-05	0.000121802	Yes	OK	2521.59	2153.61	2797.59	2367.54	2032.46	2060.82	2928.25	2852.83	2714.47	2694.79
ENSMUSG00000073147	5031425E22Rik	269630	RIKEN cDNA 5031425E22 gene	chr5:23431807-23434353	-	-0.389651	0.0889822	-4.37897	1.19239e-05	0.000121905	Yes	OK	1066.57	1234.83	940.379	1166.89	1216.16	1321.44	881.178	917.7	994.742	967.897
ENSMUSG00000072872	Rybp	56353	RING1 and YY1 binding protein	chr6:100228564-100287358	-	0.810957	0.185198	4.37886	1.19302e-05	0.000121905	Yes	OK	510.041	348.845	630.937	255.704	423.107	367.723	648.578	656.218	699.691	519.262
ENSMUSG00000005374	Tbl2	27368	transducin (beta)-like 2	chr5:135149710-135162662	+	0.462844	0.10572	4.37803	1.19757e-05	0.000122299	Yes	OK	1449.6	1188.5	1645.42	1287.61	1215.05	1062.86	1771.04	1574.76	1508.97	1726.9
ENSMUSG00000024937	Ehbp1l1	114601	EH domain binding protein 1-like 1	chr19:5707373-5726317	-	0.536176	0.122509	4.37663	1.20526e-05	0.000123014	Yes	OK	3914.07	3096.44	4527.3	2738.76	2918.55	3632	4566.11	4617.83	4866.65	4058.6
ENSMUSG00000037313	Tacc3	21335	transforming, acidic coiled-coil containing protein 3	chr5:33658127-33672202	+	-0.977379	0.223375	-4.37551	1.21148e-05	0.000123577	Yes	OK	308.952	439.356	211.149	625.632	369.942	322.495	221.984	217.901	199.791	204.92
ENSMUSG00000036529	Sbf1	77980	SET binding factor 1	chr15:89288235-89315311	-	0.323558	0.0739543	4.37511	1.21374e-05	0.000123735	Yes	OK	4007.3	3499.73	4387.99	3369.59	3591.98	3537.61	4682.89	4476.19	4138.29	4254.57
ENSMUSG00000026037	Orc2	18393	origin recognition complex, subunit 2	chr1:58462770-58505109	-	0.554498	0.126754	4.37461	1.21648e-05	0.000123943	Yes	OK	852.883	669.391	990.502	773.603	653.49	581.081	1038.5	982.232	886.838	1054.44
ENSMUSG00000037640	Zfp60	22718	zinc finger protein 60	chr7:27731408-27751689	+	-0.503789	0.115224	-4.37226	1.22966e-05	0.000125214	Yes	OK	811.464	978.897	685.89	893.018	1046.69	996.981	652.439	667.113	787.363	636.644
ENSMUSG00000030319	Cand2	67088	cullin-associated and neddylation-dissociated 2 (putative)	chr6:115774556-115805555	+	-0.50254	0.114949	-4.37187	1.23186e-05	0.000125365	Yes	OK	628.395	758.277	530.984	822.927	776.435	675.47	565.576	548.944	531.934	477.483
ENSMUSG00000053091	Lins1	72635	lines homolog 1	chr7:66689888-66717256	+	0.751423	0.171898	4.37134	1.23489e-05	0.000125601	Yes	OK	885.309	626.974	1079.06	760.623	581.495	538.803	1228.63	985.584	872.507	1229.52
ENSMUSG00000028906	Epb41	269587	erythrocyte membrane protein band 4.1	chr4:131923428-132072097	-	0.525946	0.120324	4.37109	1.23628e-05	0.00012567	Yes	OK	6649.98	5287.89	7671.54	5008.95	6023.18	4831.53	8391.94	7427.08	6722.09	8145.06
ENSMUSG00000102590	Mannr	102636083	Mecom adjacent non-protein coding RNA	chr3:29891016-29924191	+	-1.40506	0.321496	-4.37039	1.24027e-05	0.000126004	Yes	OK	170.446	281.287	87.3156	391.993	241.459	210.408	89.7586	64.5323	49.7371	145.234
ENSMUSG00000036990	Otud4	73945	OTU domain containing 4	chr8:79639675-79677755	+	0.477615	0.109294	4.37	1.24244e-05	0.000126152	Yes	OK	4093.13	3330.89	4664.81	2910.1	3716.03	3366.53	4767.82	4755.28	4927.34	4208.81
ENSMUSG00000021224	Numb	18222	numb homolog (Drosophila)	chr12:83794033-83842358	-	0.323243	0.0739718	4.36982	1.24349e-05	0.000126185	Yes	OK	1831.65	1599.72	2005.59	1514.76	1711.26	1573.15	2048.04	2046.6	1948.18	1979.56
ENSMUSG00000028701	Lurap1	68075	leucine rich adaptor protein 1	chr4:116136727-116144616	-	0.602131	0.137809	4.36931	1.24642e-05	0.000126411	Yes	OK	1120.25	857.714	1317.16	765.815	1043.37	763.959	1325.15	1412.17	1184.42	1346.9
ENSMUSG00000045328	Cenpe	229841	centromere protein E	chr3:135212562-135273540	+	-1.5136	0.346429	-4.36915	1.24732e-05	0.000126429	Yes	OK	121.481	209.13	55.744	254.406	256.966	116.02	39.571	68.7227	86.8292	27.8532
ENSMUSG00000026113	Inpp4a	269180	inositol polyphosphate-4-phosphatase, type I	chr1:37369216-37404442	+	0.511896	0.117181	4.36844	1.25138e-05	0.000126768	Yes	OK	1764.35	1411.9	2028.68	1214.92	1447.65	1573.15	1849.22	1964.46	2223	2078.04
ENSMUSG00000018648	Dusp14	56405	dual specificity phosphatase 14	chr11:84048044-84068357	-	0.883798	0.202342	4.36784	1.25479e-05	0.000127041	Yes	OK	240.295	157.532	302.368	168.739	122.945	180.912	285.683	337.747	236.883	349.159
ENSMUSG00000100876	2810454H06Rik	72813	RIKEN cDNA 2810454H06 gene	chr6:134897960-134900785	+	-1.29035	0.295496	-4.36672	1.26126e-05	0.000127622	Yes	OK	38.8921	61.727	21.7659	50.6217	77.5327	57.0266	18.3378	25.1425	28.6621	14.9213
ENSMUSG00000046201	Scaf8	106583	SR-related CTD-associated factor 8	chr17:3114971-3198859	+	0.437467	0.100217	4.36518	1.27021e-05	0.000128454	Yes	OK	2070.16	1717.7	2334.51	1795.12	1858.57	1499.41	2299.94	2464.8	2362.93	2210.35
ENSMUSG00000028517	Plpp3	67916	phospholipid phosphatase 3	chr4:105157346-105232767	+	0.908526	0.20817	4.36434	1.27506e-05	0.000128871	Yes	OK	8287.86	5354.42	10487.9	3714.85	5989.96	6358.46	10065.5	9942.16	13584.1	8359.93
ENSMUSG00000005225	Plekha8	231999	pleckstrin homology domain containing, family A (phosphoinositide binding specific) member 8	chr6:54603146-54645822	+	0.374635	0.0858483	4.36392	1.27752e-05	0.000129046	Yes	OK	899.736	768.065	998.49	783.987	754.283	765.926	1086.75	973.851	958.493	974.86
ENSMUSG00000075265	Tnk2os	675921	tyrosine kinase, non-receptor 2, opposite strand	chr16:32665222-32668197	-	1.49677	0.343026	4.36343	1.28041e-05	0.000129264	Yes	OK	32.0466	12.519	46.6922	7.78795	19.937	9.83216	65.6299	46.0945	36.2491	38.7955
ENSMUSG00000055612	Cdca7	66953	cell division cycle associated 7	chr2:72476218-72486890	+	-0.801897	0.1838	-4.36288	1.2836e-05	0.000129512	Yes	OK	1770.05	2369.29	1320.62	3232	1934.99	1940.87	1192.92	1419.71	1310.02	1359.83
ENSMUSG00000047126	Cltc	67300	clathrin, heavy polypeptide (Hc)	chr11:86694652-86757492	-	0.493664	0.113206	4.36075	1.29619e-05	0.000130707	Yes	OK	10219.8	8254.47	11693.9	8757.55	8737.94	7267.94	12464.9	11783.4	10201.2	12326
ENSMUSG00000016534	Lamp2	16784	lysosomal-associated membrane protein 2	chrX:38405048-38456460	-	0.372121	0.0853385	4.36053	1.29751e-05	0.000130765	Yes	OK	12515.8	10695.8	13880.8	9959.49	11369.6	10758.4	13969.5	13339.7	13230.9	14983
ENSMUSG00000050556	Kcnb1	16500	potassium voltage gated channel, Shab-related subfamily, member 1	chr2:167095968-167188818	-	0.851219	0.195272	4.35915	1.3057e-05	0.000131516	Yes	OK	736.342	492.024	919.58	393.291	466.304	616.477	895.655	1124.71	957.65	700.308
ENSMUSG00000022498	Txndc11	106200	thioredoxin domain containing 11	chr16:11074910-11087930	-	0.670945	0.153924	4.35895	1.3069e-05	0.000131562	Yes	OK	1431.36	1058.26	1711.19	1262.95	975.805	936.022	2043.21	1632.58	1444.06	1724.91
ENSMUSG00000029185	Fam114a1	68303	family with sequence similarity 114, member A1	chr5:64970074-65041901	+	-0.490117	0.112479	-4.35742	1.31604e-05	0.000132406	Yes	OK	1529.78	1836.98	1299.39	2028.76	1913.95	1568.23	1283.64	1252.93	1254.39	1406.58
ENSMUSG00000049470	Aff4	93736	AF4/FMR2 family, member 4	chr11:53350766-53421830	+	0.691876	0.158821	4.35632	1.32268e-05	0.000132923	Yes	OK	6863.78	5016.53	8249.21	3969.26	6377.62	4702.72	8040.63	8711.86	8720.01	7524.33
ENSMUSG00000027524	Edn3	13616	endothelin 3	chr2:174760618-174784042	+	-0.913036	0.2096	-4.35609	1.32405e-05	0.000132985	Yes	OK	271.584	377.886	191.857	385.504	402.062	346.092	195.925	224.606	222.552	124.344
ENSMUSG00000056234	Ncoa4	27057	nuclear receptor coactivator 4	chr14:32165788-32179855	+	0.85739	0.196874	4.35501	1.33061e-05	0.000133568	Yes	OK	189.221	125.704	236.859	89.5614	152.85	134.701	231.635	226.282	264.702	224.815
ENSMUSG00000030269	Mtmr14	97287	myotubularin related protein 14	chr6:113237842-113281392	+	-0.366549	0.0842159	-4.35249	1.34599e-05	0.000134959	Yes	OK	854.634	981.272	759.655	938.448	985.773	1019.6	742.197	728.293	810.125	758.004
ENSMUSG00000027002	Nckap1	50884	NCK-associated protein 1	chr2:80500511-80581182	-	0.239412	0.0550108	4.35208	1.34849e-05	0.000135132	Yes	OK	5605.78	5079.41	6000.56	4960.92	5276.65	5000.64	6022.51	6072.74	6019.03	5887.96
ENSMUSG00000000420	Galnt1	14423	UDP-N-acetyl-alpha-D-galactosamine:polypeptide N-acetylgalactosaminyltransferase 1	chr18:24205343-24286816	+	0.532073	0.122264	4.35185	1.34995e-05	0.000135167	Yes	OK	3271.35	2593.8	3779.51	2843.9	2589.59	2347.92	4271.74	3605.43	3248.93	3991.95
ENSMUSG00000028527	Ak4	11639	adenylate kinase 4	chr4:101419288-101467771	+	0.970246	0.222954	4.35178	1.35037e-05	0.000135167	Yes	OK	401.438	249.343	515.51	271.28	191.617	285.133	606.112	496.144	349.003	610.78
ENSMUSG00000023030	Slc11a2	18174	solute carrier family 11 (proton-coupled divalent metal ion transporters), member 2	chr15:100387899-100423055	-	0.718846	0.165275	4.3494	1.3651e-05	0.000136564	Yes	OK	1105.19	796.662	1336.59	1013.73	636.876	739.379	1454.47	1376.13	1154.91	1360.83
ENSMUSG00000006456	Rbm14	56275	RNA binding motif protein 14	chr19:4800565-4811634	-	-0.350454	0.0805931	-4.34843	1.37113e-05	0.000137012	Yes	OK	974.987	1113.77	870.9	1175.98	1123.12	1042.21	894.69	874.957	845.531	868.422
ENSMUSG00000087341	0610040F04Rik	75394	RIKEN cDNA 0610040F04 gene	chr6:108577035-108660934	-	-1.76044	0.404899	-4.34784	1.37488e-05	0.000137309	Yes	OK	20.4496	39.5528	6.12219	58.4096	19.937	40.3119	4.82573	5.02849	12.645	1.98951
ENSMUSG00000009394	Syn2	20965	synapsin II	chr6:115134901-115276563	+	1.07925	0.248334	4.34594	1.3868e-05	0.000138364	Yes	OK	240.752	138.799	317.216	131.097	124.052	161.247	366.755	360.375	184.617	357.117
ENSMUSG00000031485	Prosc	114863	proline synthetase co-transcribed	chr8:27042554-27056132	+	0.443182	0.101977	4.34591	1.38701e-05	0.000138364	Yes	OK	2230.48	1844.89	2519.67	1963.86	1652.55	1918.26	2534.47	2459.77	2314.04	2770.39
ENSMUSG00000005580	Adcy9	11515	adenylate cyclase 9	chr16:4284885-4420498	-	1.26721	0.291656	4.34486	1.39364e-05	0.000138947	Yes	OK	515.817	256.862	710.033	116.819	402.062	251.703	723.859	745.055	793.264	577.953
ENSMUSG00000039850	Endov	338371	endonuclease V	chr11:119491619-119511465	+	-0.707141	0.162775	-4.34428	1.39732e-05	0.000139157	Yes	OK	1931.02	2500.91	1503.6	1787.33	2897.51	2817.9	1557.75	1506.87	1462.61	1487.16
ENSMUSG00000102644	Thap6	381650	THAP domain containing 6	chr5:91962881-91972137	+	-0.699809	0.161112	-4.34363	1.40145e-05	0.00013949	Yes	OK	150.789	194.653	117.892	183.017	208.231	192.71	128.364	120.684	101.16	121.36
ENSMUSG00000047228	BC048546	232400	cDNA sequence BC048546	chr6:128539821-128581606	-	-1.27523	0.293615	-4.34319	1.40427e-05	0.000139691	Yes	OK	228.563	360.393	129.69	441.317	208.231	431.632	145.737	81.2939	175.344	116.386
ENSMUSG00000049823	Zbtb12	193736	zinc finger and BTB domain containing 12	chr17:34894558-34896844	+	-0.525442	0.121002	-4.3424	1.40932e-05	0.000140114	Yes	OK	715.858	870.762	599.681	998.156	863.936	750.194	585.844	572.41	607.804	632.664
ENSMUSG00000037661	Gpr160	71862	G protein-coupled receptor 160	chr3:30855949-30897194	+	-0.796561	0.183463	-4.34182	1.4131e-05	0.000140411	Yes	OK	201.199	268.813	150.488	257.002	322.315	227.123	150.563	167.616	125.607	158.166
ENSMUSG00000046027	Stard5	170460	StAR-related lipid transfer (START) domain containing 5	chr7:83632016-83642328	+	0.967153	0.222835	4.34021	1.42345e-05	0.000141328	Yes	OK	1843.58	1147.2	2365.87	963.11	1136.41	1342.09	2894.47	1723.93	1748.39	3096.67
ENSMUSG00000030200	Bcl2l14	66813	BCL2-like 14 (apoptosis facilitator)	chr6:134396328-134438724	+	-0.880432	0.202858	-4.34014	1.42393e-05	0.000141328	Yes	OK	161.139	221.504	115.864	203.785	250.32	210.408	110.027	139.122	85.9862	128.323
ENSMUSG00000005087	Cd44	12505	CD44 antigen	chr2:102811141-102901665	-	-0.59489	0.137149	-4.33754	1.44086e-05	0.000142928	Yes	OK	2279.81	2840.26	1859.47	3012.64	3223.15	2284.99	2051.9	1795.17	1686.85	1903.96
ENSMUSG00000042694	Obfc1	108689	oligonucleotide/oligosaccharide-binding fold containing 1	chr19:47501047-47537020	-	-0.592449	0.136593	-4.33732	1.44232e-05	0.000142993	Yes	OK	546.325	680.49	445.7	796.967	636.876	607.628	488.364	461.783	430.774	401.881
ENSMUSG00000063713	Klk1b24	16617	kallikrein 1-related peptidase b24	chr7:44188235-44192451	+	1.8009	0.415243	4.33698	1.44452e-05	0.00014313	Yes	OK	14.944	2.7968	24.0543	5.19197	2.21522	0.983216	22.1984	16.7616	13.488	43.7692
ENSMUSG00000003378	Grik5	14809	glutamate receptor, ionotropic, kainate 5 (gamma 2)	chr7:25009850-25072369	-	-0.248575	0.057342	-4.33495	1.45791e-05	0.000144376	Yes	OK	1910.18	2100.92	1767.11	2106.64	2107.78	2088.35	1808.68	1739.02	1761.03	1759.72
ENSMUSG00000023764	Sfi1	78887	Sfi1 homolog, spindle assembly associated (yeast)	chr11:3131849-3193463	-	-0.813589	0.187758	-4.33319	1.46966e-05	0.000145459	Yes	OK	7173.03	9640.15	5322.69	11839	10435.9	6645.56	5529.32	4796.34	4863.28	6101.83
ENSMUSG00000027828	Ssr3	67437	signal sequence receptor, gamma	chr3:65379656-65392553	-	0.328177	0.0757663	4.33144	1.48139e-05	0.000146469	Yes	OK	7785.82	6785.86	8535.8	6600.29	6488.38	7268.92	8653.5	8101.74	8937.5	8450.45
ENSMUSG00000056515	Rab31	106572	RAB31, member RAS oncogene family	chr17:65651725-65772752	-	0.51877	0.119769	4.33142	1.48153e-05	0.000146469	Yes	OK	1208.9	964.627	1392.11	1048.78	801.91	1043.19	1421.66	1434.8	1280.52	1431.45
ENSMUSG00000029260	Ugt2b34	100727	UDP glucuronosyltransferase 2 family, polypeptide B34	chr5:86889769-86906937	-	-0.833047	0.192335	-4.33123	1.48279e-05	0.000146511	Yes	OK	500.114	676.436	367.872	556.838	714.409	758.06	289.544	310.09	445.105	426.75
ENSMUSG00000027822	Slc33a1	11416	solute carrier family 33 (acetyl-CoA transporter), member 1	chr3:63942323-63964733	-	0.546082	0.126101	4.33051	1.48762e-05	0.000146907	Yes	OK	1068.06	841.058	1238.31	938.448	750.96	833.768	1327.08	1096.21	1153.23	1376.74
ENSMUSG00000031681	Smad1	17125	SMAD family member 1	chr8:79338397-79399468	-	-0.33703	0.0778711	-4.32805	1.50438e-05	0.000148479	Yes	OK	2571.19	2921.04	2308.81	2716.7	3025.99	3020.44	2288.36	2442.17	2196.86	2307.83
ENSMUSG00000029754	Dlx6	13396	distal-less homeobox 6	chr6:6863333-6867970	+	-0.828796	0.19158	-4.32611	1.51764e-05	0.000149704	Yes	OK	1436.55	1940.89	1058.29	2407.77	1875.18	1539.72	1084.82	1004.02	814.34	1329.99
ENSMUSG00000039115	Itga9	104099	integrin alpha 9	chr9:118606708-118901003	+	0.82199	0.190016	4.32589	1.51918e-05	0.000149765	Yes	OK	2214.89	1505.23	2747.14	1194.15	1359.04	1962.5	2895.44	2329.87	2416.89	3346.36
ENSMUSG00000040204	2810417H13Rik	68026	RIKEN cDNA 2810417H13 gene	chr9:65890322-65903551	+	-1.39784	0.323143	-4.32578	1.51996e-05	0.000149765	Yes	OK	90.2788	149.077	46.1804	244.022	128.483	74.7244	45.3619	46.9326	44.6791	47.7483
ENSMUSG00000025968	Ndufs1	227197	NADH dehydrogenase (ubiquinone) Fe-S protein 1	chr1:63143591-63176822	-	0.310489	0.0717849	4.32527	1.52342e-05	0.000150023	Yes	OK	2320.84	2038.91	2532.28	2106.64	1957.15	2052.96	2457.26	2505.03	2464.09	2702.75
ENSMUSG00000006342	Susd2	71733	sushi domain containing 2	chr10:75636618-75644008	-	-0.389131	0.0899859	-4.32435	1.52979e-05	0.000150566	Yes	OK	933.144	1080.96	822.283	1161.7	1056.66	1024.51	847.398	852.329	763.759	825.647
ENSMUSG00000018861	Fdxr	14149	ferredoxin reductase	chr11:115268024-115276969	-	-0.549643	0.127244	-4.3196	1.56309e-05	0.000153672	Yes	OK	534.923	656.161	443.995	726.875	584.818	656.789	406.326	412.336	489.784	467.535
ENSMUSG00000040282	BC052040	399568	cDNA sequence BC052040	chr2:115581715-115778768	+	-0.989264	0.229037	-4.31924	1.5657e-05	0.000153842	Yes	OK	239.888	342.581	162.868	268.684	376.587	382.471	148.632	174.321	214.122	114.397
ENSMUSG00000015980	Lrrc27	76612	leucine rich repeat containing 27	chr7:139212987-139242973	+	-0.79975	0.185168	-4.31905	1.567e-05	0.000153885	Yes	OK	107.382	143.467	80.3183	132.395	158.388	139.617	87.8283	80.4558	67.4401	85.549
ENSMUSG00000074384	AI429214	621080	expressed sequence AI429214	chr8:36993574-36995533	+	-0.673475	0.155945	-4.31866	1.56979e-05	0.000154074	Yes	OK	349.785	447.845	276.241	404.973	425.322	513.239	277.962	290.814	309.382	226.804
ENSMUSG00000031075	Ano1	101772	anoctamin 1, calcium activated chloride channel	chr7:144588548-144738592	-	0.51146	0.118458	4.31763	1.5771e-05	0.000154705	Yes	OK	5975.65	4784.12	6869.29	4069.2	5442.8	4840.37	7530.07	6865.57	6451.49	6630.05
ENSMUSG00000029033	Acap3	140500	ArfGAP with coiled-coil, ankyrin repeat and PH domains 3	chr4:155891874-155907251	+	0.597948	0.138533	4.3163	1.58667e-05	0.000155557	Yes	OK	1446.83	1110.29	1699.23	1259.05	955.868	1115.95	2020.05	1666.94	1573.04	1536.9
ENSMUSG00000004364	Cul3	26554	cullin 3	chr1:80264922-80340690	-	0.290638	0.0673605	4.31466	1.59847e-05	0.000156627	Yes	OK	3827.55	3391.36	4154.69	3259.26	3447.99	3466.82	4053.61	3964.13	4313.64	4287.4
ENSMUSG00000036552	Ermard	381062	ER membrane associated RNA degradation	chr17:15041611-15064232	+	-0.461146	0.106919	-4.31304	1.61026e-05	0.000157695	Yes	OK	620.699	737.057	533.43	687.936	719.947	803.288	501.876	510.392	539.521	581.932
ENSMUSG00000036552	9030025P20Rik	100041574	RIKEN cDNA 9030025P20 gene	chr17:14978863-14991577	+	-0.461146	0.106919	-4.31304	1.61026e-05	0.000157695	Yes	OK	620.699	737.057	533.43	687.936	719.947	803.288	501.876	510.392	539.521	581.932
ENSMUSG00000036552	Gm3435	100041621	predicted gene 3435	chr17:15009839-15022449	+	-0.461146	0.106919	-4.31304	1.61026e-05	0.000157695	Yes	OK	620.699	737.057	533.43	687.936	719.947	803.288	501.876	510.392	539.521	581.932
ENSMUSG00000026112	Coa5	76178	cytochrome C oxidase assembly factor 5	chr1:37417084-37430103	-	-0.342128	0.0793264	-4.31291	1.61118e-05	0.000157698	Yes	OK	2270.36	2584.18	2034.99	2467.48	2760.16	2524.9	1966	1981.23	2012.24	2180.5
ENSMUSG00000020823	Sec14l1	74136	SEC14-like lipid binding 1	chr11:117115171-117159268	+	0.444007	0.102952	4.31276	1.61231e-05	0.00015772	Yes	OK	3771.61	3118.37	4261.55	3121.67	2905.26	3328.19	4072.92	4200.47	4851.47	3921.33
ENSMUSG00000097015	Gm26705	381967	predicted gene, 26705	chr7:99260480-99267218	-	-1.63778	0.37983	-4.31187	1.61879e-05	0.000158172	Yes	OK	15.6835	28.6948	5.92504	35.0458	25.475	25.5636	1.93029	10.8951	5.90101	4.97378
ENSMUSG00000056214	Pard6g	93737	par-6 family cell polarity regulator gamma	chr18:80046894-80119640	+	0.572718	0.132826	4.3118	1.61927e-05	0.000158172	Yes	OK	1006.84	781.559	1175.8	702.213	731.023	911.442	1218.98	1142.31	1031.83	1310.09
ENSMUSG00000024360	Etf1	225363	eukaryotic translation termination factor 1	chr18:34902784-34932003	-	0.629976	0.146106	4.31176	1.61962e-05	0.000158172	Yes	OK	4495	3393.3	5321.27	4160.06	3078.05	2941.78	5701.12	5304.22	4575.81	5703.93
ENSMUSG00000030451	Herc2	15204	HECT and RLD domain containing E3 ubiquitin protein ligase 2	chr7:56050154-56231798	+	0.662887	0.153756	4.31128	1.62311e-05	0.000158426	Yes	OK	3635.34	2697.26	4338.9	2335.09	3431.38	2325.31	4823.8	4318.64	4158.53	4054.62
ENSMUSG00000048489	8430408G22Rik	213393	RIKEN cDNA 8430408G22 gene	chr6:116650683-116652847	+	-1.38706	0.321739	-4.31115	1.62409e-05	0.000158434	Yes	OK	280.596	461.088	145.226	221.957	368.834	792.472	110.992	148.34	175.344	146.229
ENSMUSG00000027994	Ccdc109b	66815	coiled-coil domain containing 109B	chr3:129914959-129970206	-	-1.08519	0.25185	-4.30888	1.64086e-05	0.000159982	Yes	OK	48.4973	71.7183	31.0815	83.0715	64.2414	67.8419	24.1286	37.7137	28.6621	33.8217
ENSMUSG00000086541	Has2os	594843	hyaluronan synthase 2, opposite strand	chr15:56689943-56694460	+	-1.32072	0.306543	-4.30844	1.64408e-05	0.000160207	Yes	OK	27.9236	44.8345	15.2404	41.5357	39.874	53.0937	17.3726	13.4093	20.232	9.94755
ENSMUSG00000020542	Myocd	214384	myocardin	chr11:65176570-65269989	-	1.45202	0.337052	4.30799	1.64747e-05	0.000160449	Yes	OK	480.855	198.194	692.852	79.1775	238.136	277.267	542.412	831.377	994.742	402.876
ENSMUSG00000013275	Slc41a1	98396	solute carrier family 41, member 1	chr1:131828011-131848864	+	0.401121	0.0931272	4.30723	1.65308e-05	0.000160907	Yes	OK	1524.71	1285.75	1703.94	1204.54	1365.68	1287.03	1695.76	1651.86	1876.52	1591.61
ENSMUSG00000031932	Gpr83	14608	G protein-coupled receptor 83	chr9:14860209-14870789	+	1.69949	0.394664	4.30616	1.66109e-05	0.000161597	Yes	OK	101.127	27.5262	156.327	27.2578	11.0761	44.2447	118.713	149.179	296.737	60.6801
ENSMUSG00000024921	Smarca2	67155	SWI/SNF related, matrix associated, actin dependent regulator of chromatin, subfamily a, member 2	chr19:26748402-26778321	+	0.759635	0.176441	4.30533	1.66739e-05	0.000162121	Yes	OK	8756.37	6165.82	10699.3	4272.99	7242.66	6981.82	10079	10744.2	11771.7	10202.2
ENSMUSG00000039108	Lsm14b	241846	LSM family member 14B	chr2:180024986-180035461	+	0.526993	0.122428	4.30452	1.67347e-05	0.000162622	Yes	OK	2310.03	1836.36	2665.28	2179.33	1607.14	1722.6	2809.54	2704.49	2452.29	2694.79
ENSMUSG00000049097	Ankrd34a	545554	ankyrin repeat domain 34A	chr3:96596635-96599778	+	0.981551	0.228106	4.30305	1.68463e-05	0.000163617	Yes	OK	96.3433	59.3445	124.092	62.3036	58.7033	57.0266	141.876	124.874	89.3582	140.261
ENSMUSG00000044033	Ccdc141	545428	coiled-coil domain containing 141	chr2:77009905-77170635	-	1.10341	0.256697	4.2985	1.7196e-05	0.000166921	Yes	OK	3240.21	1835.02	4294.1	1321.36	2102.24	2081.47	3624.12	3769.69	6818.2	2964.37
ENSMUSG00000009995	Taz	66826	tafazzin	chrX:74282717-74290151	+	-0.373504	0.0868977	-4.2982	1.7219e-05	0.000167053	Yes	OK	2988.38	3441.46	2648.58	3705.77	3253.05	3365.55	2513.24	2809.25	2505.4	2766.41
ENSMUSG00000000555	Itga5	16402	integrin alpha 5 (fibronectin receptor alpha)	chr15:103344285-103366791	-	0.842803	0.196141	4.29692	1.73189e-05	0.00016793	Yes	OK	4372.55	2935.3	5450.49	2218.27	2425.67	4161.96	5488.78	5319.3	5305.85	5688.01
ENSMUSG00000029591	Ung	22256	uracil DNA glycosylase	chr5:114130434-114139321	+	-1.38529	0.32247	-4.29589	1.73996e-05	0.000168619	Yes	OK	306.656	504.182	158.513	904.7	343.359	264.485	151.528	171.807	130.665	180.051
ENSMUSG00000022211	Carmil3	268747	capping protein regulator and myosin 1 linker 3	chr14:55491092-55508264	+	0.757377	0.17633	4.29522	1.74517e-05	0.000169031	Yes	OK	492.671	347.197	601.777	359.544	321.207	360.84	660.16	447.536	573.241	726.171
ENSMUSG00000024833	Pola2	18969	polymerase (DNA directed), alpha 2	chr19:5940542-5964206	-	-0.523506	0.121948	-4.29285	1.76391e-05	0.000170648	Yes	OK	944.069	1147.71	791.342	1335.63	1063.31	1044.18	732.546	791.149	865.763	775.909
ENSMUSG00000010307	Tmem86a	67893	transmembrane protein 86A	chr7:47050639-47054776	+	-0.751547	0.175075	-4.2927	1.7651e-05	0.000170648	Yes	OK	549.165	722.375	419.257	559.434	736.561	871.13	355.174	452.564	470.395	398.897
ENSMUSG00000020198	Ap3d1	11776	adaptor-related protein complex 3, delta 1 subunit	chr10:80706977-80742211	-	0.280949	0.0654493	4.29263	1.76572e-05	0.000170648	Yes	OK	6228.99	5543.95	6742.77	5733.23	5503.71	5394.91	7163.31	6636.77	6606.6	6564.39
ENSMUSG00000028494	Plin2	11520	perilipin 2	chr4:86656564-86670059	-	-0.599177	0.139591	-4.29236	1.76784e-05	0.000170759	Yes	OK	1640.16	2046.37	1335.5	2262.4	1837.53	2039.19	1405.25	1206.84	1142.27	1587.63
ENSMUSG00000035279	Ssc5d	269855	scavenger receptor cysteine rich family, 5 domains	chr7:4925843-4944797	+	0.594815	0.138604	4.29145	1.77507e-05	0.000171307	Yes	OK	1751.45	1345.71	2055.76	1359	1171.85	1506.29	1911.95	1958.6	2484.33	1868.15
ENSMUSG00000090110	Mtcp1	17763	mature T cell proliferation 1	chrX:75410441-75416584	-	-0.556497	0.129677	-4.2914	1.77549e-05	0.000171307	Yes	OK	398.415	489.648	329.99	469.873	456.335	542.735	290.509	331.88	363.334	334.238
ENSMUSG00000090110	Cmc4	105886298	C-x(9)-C motif containing 4	chrX:75404845-75416584	-	-0.556497	0.129677	-4.2914	1.77549e-05	0.000171307	Yes	OK	398.415	489.648	329.99	469.873	456.335	542.735	290.509	331.88	363.334	334.238
ENSMUSG00000031762	Mt2	17750	metallothionein 2	chr8:94172617-94173567	+	1.05772	0.246482	4.29128	1.77643e-05	0.000171307	Yes	OK	1677.63	981.409	2199.79	1060.46	857.29	1026.48	2425.41	1652.7	1409.5	3311.54
ENSMUSG00000047344	Lancl3	236285	LanC lantibiotic synthetase component C-like 3 (bacterial)	chrX:9199972-9268085	+	1.75085	0.408094	4.29032	1.78418e-05	0.000171961	Yes	OK	57.9897	13.1915	91.5883	3.89398	28.7979	6.88251	83.0025	74.5893	161.013	47.7483
ENSMUSG00000023026	Dip2b	239667	disco interacting protein 2 homolog B	chr15:100154395-100219473	+	0.502648	0.117194	4.28902	1.79465e-05	0.000172782	Yes	OK	1396.43	1122.49	1601.88	969.6	1311.41	1086.45	1641.71	1643.48	1620.25	1502.08
[truncated: 21,839 more rows]

## Sheet: Control_vs_Apigenin
Ensembl ID	Gene Symbol	Entrez ID	Description	Location	Strand	Log2 Fold Change	LFC Standard Error	Wald Statistic	p Value	FDR Adj p Value	Significant	Status	Base Mean	Control	Apigenin	Control_1	Control_3	Control_4	Apigenin_1	Apigenin_2	Apigenin_3	Apigenin_4
[truncated: 23,564 more rows]

[truncated: 1 more sheets: Control_vs_Kaempferol]
